# Supplementary material for: Solvent-Site Prediction for Fragment Docking and Its Implication on Fragment-Based Drug Discovery
Source: J Chem Inf Model. 2025 Nov 24;65(23):12959–77. doi: 10.1021/acs.jcim.5c02352 (PMC12690578; doi:10.1021/acs.jcim.5c02352)
Supplement: Supplementary file 3 [file ci5c02352_si_003.zip › Frag2Lead_dataset/2017-10/rec-frag.pdb]

ATOM      1  N   VAL A  75       4.845  -2.674  15.040  1.00 59.69           N  
ANISOU    1  N   VAL A  75     7627   7208   7842    223   1244    328       N  
ATOM      2  CA  VAL A  75       4.745  -1.252  15.494  1.00 59.72           C  
ANISOU    2  CA  VAL A  75     7624   7273   7791    284   1198    318       C  
ATOM      3  C   VAL A  75       5.543  -1.031  16.784  1.00 60.76           C  
ANISOU    3  C   VAL A  75     7843   7405   7835    375   1204    354       C  
ATOM      4  O   VAL A  75       5.226  -1.623  17.819  1.00 66.35           O  
ANISOU    4  O   VAL A  75     8590   8095   8522    405   1286    404       O  
ATOM      5  CB  VAL A  75       3.281  -0.841  15.752  1.00 59.03           C  
ANISOU    5  CB  VAL A  75     7472   7223   7730    272   1250    323       C  
ATOM      6  CG1 VAL A  75       3.220   0.576  16.306  1.00 57.17           C  
ANISOU    6  CG1 VAL A  75     7246   7039   7434    346   1212    313       C  
ATOM      7  CG2 VAL A  75       2.456  -0.967  14.475  1.00 58.82           C  
ANISOU    7  CG2 VAL A  75     7349   7214   7784    185   1234    283       C  
ATOM      8  N  ATHR A  76       6.600  -0.220  16.704  0.50 54.95           N  
ANISOU    8  N  ATHR A  76     7138   6691   7047    416   1116    329       N  
ATOM      9  N  BTHR A  76       6.535  -0.149  16.713  0.50 57.36           N  
ANISOU    9  N  BTHR A  76     7440   6999   7352    416   1116    328       N  
ATOM     10  CA ATHR A  76       7.383   0.186  17.881  0.50 49.97           C  
ANISOU   10  CA ATHR A  76     6583   6077   6327    500   1103    350       C  
ATOM     11  CA BTHR A  76       7.379   0.180  17.852  0.50 53.70           C  
ANISOU   11  CA BTHR A  76     7053   6549   6800    498   1102    349       C  
ATOM     12  C  ATHR A  76       7.452   1.708  17.972  0.50 47.97           C  
ANISOU   12  C  ATHR A  76     6323   5869   6031    533   1034    309       C  
ATOM     13  C  BTHR A  76       7.537   1.702  17.938  0.50 49.48           C  
ANISOU   13  C  BTHR A  76     6516   6060   6221    533   1029    308       C  
ATOM     14  O  ATHR A  76       7.067   2.421  17.043  0.50 45.44           O  
ANISOU   14  O  ATHR A  76     5947   5564   5751    496    992    270       O  
ATOM     15  O  BTHR A  76       7.290   2.414  16.961  0.50 45.83           O  
ANISOU   15  O  BTHR A  76     6001   5613   5799    496    980    267       O  
ATOM     16  CB ATHR A  76       8.838  -0.340  17.848  0.50 46.81           C  
ANISOU   16  CB ATHR A  76     6232   5659   5894    522   1059    358       C  
ATOM     17  CB BTHR A  76       8.760  -0.486  17.711  0.50 54.10           C  
ANISOU   17  CB BTHR A  76     7149   6575   6829    511   1065    359       C  
ATOM     18  CG2ATHR A  76       8.880  -1.851  17.645  0.50 46.49           C  
ANISOU   18  CG2ATHR A  76     6205   5560   5898    492   1124    395       C  
ATOM     19  CG2BTHR A  76       9.467  -0.518  19.028  0.50 53.76           C  
ANISOU   19  CG2BTHR A  76     7182   6546   6696    595   1073    395       C  
ATOM     20  OG1ATHR A  76       9.572   0.317  16.802  0.50 41.93           O  
ANISOU   20  OG1ATHR A  76     5585   5057   5290    495    964    308       O  
ATOM     21  OG1BTHR A  76       8.606  -1.831  17.240  0.50 55.14           O  
ANISOU   21  OG1BTHR A  76     7274   6652   7021    464   1123    382       O  
ATOM     22  N   ASN A  77       7.947   2.193  19.105  1.00 47.17           N  
ANISOU   22  N   ASN A  77     6287   5789   5846    605   1025    319       N  
ATOM     23  CA  ASN A  77       8.134   3.626  19.325  1.00 46.59           C  
ANISOU   23  CA  ASN A  77     6226   5749   5725    640    962    277       C  
ATOM     24  C   ASN A  77       9.115   4.262  18.329  1.00 45.50           C  
ANISOU   24  C   ASN A  77     6071   5615   5601    609    861    230       C  
ATOM     25  O   ASN A  77       8.857   5.346  17.800  1.00 42.78           O  
ANISOU   25  O   ASN A  77     5701   5282   5272    597    819    192       O  
ATOM     26  CB  ASN A  77       8.577   3.899  20.780  1.00 50.60           C  
ANISOU   26  CB  ASN A  77     6813   6279   6132    720    970    291       C  
ATOM     27  CG  ASN A  77       9.843   3.126  21.192  1.00 55.25           C  
ANISOU   27  CG  ASN A  77     7451   6866   6673    747    946    316       C  
ATOM     28  ND2 ASN A  77      10.399   3.494  22.344  1.00 59.48           N  
ANISOU   28  ND2 ASN A  77     8052   7434   7113    815    929    318       N  
ATOM     29  OD1 ASN A  77      10.309   2.215  20.496  1.00 49.81           O  
ANISOU   29  OD1 ASN A  77     6744   6151   6030    710    943    332       O  
ATOM     30  N   GLN A  78      10.218   3.563  18.063  1.00 40.22           N  
ANISOU   30  N   GLN A  78     5418   4935   4928    599    830    239       N  
ATOM     31  CA  GLN A  78      11.256   4.060  17.176  1.00 42.72           C  
ANISOU   31  CA  GLN A  78     5719   5258   5255    571    741    201       C  
ATOM     32  C   GLN A  78      10.794   4.069  15.726  1.00 38.38           C  
ANISOU   32  C   GLN A  78     5101   4694   4786    503    728    180       C  
ATOM     33  O   GLN A  78      11.080   5.002  14.983  1.00 39.73           O  
ANISOU   33  O   GLN A  78     5250   4876   4968    483    666    143       O  
ATOM     34  CB  GLN A  78      12.524   3.214  17.301  1.00 41.70           C  
ANISOU   34  CB  GLN A  78     5618   5126   5100    586    720    221       C  
ATOM     35  CG  GLN A  78      13.185   3.242  18.674  1.00 44.06           C  
ANISOU   35  CG  GLN A  78     5980   5451   5307    658    714    240       C  
ATOM     36  CD  GLN A  78      14.561   2.571  18.675  1.00 46.25           C  
ANISOU   36  CD  GLN A  78     6274   5739   5559    677    676    256       C  
ATOM     37  NE2 GLN A  78      15.529   3.210  19.314  1.00 49.27           N  
ANISOU   37  NE2 GLN A  78     6683   6166   5871    715    611    237       N  
ATOM     38  OE1 GLN A  78      14.744   1.497  18.103  1.00 42.84           O  
ANISOU   38  OE1 GLN A  78     5828   5277   5170    659    705    284       O  
ATOM     39  N   LEU A  79      10.110   3.013  15.318  1.00 37.49           N  
ANISOU   39  N   LEU A  79     4959   4558   4727    467    787    202       N  
ATOM     40  CA  LEU A  79       9.576   2.934  13.969  1.00 37.57           C  
ANISOU   40  CA  LEU A  79     4904   4562   4809    402    777    180       C  
ATOM     41  C   LEU A  79       8.511   3.999  13.731  1.00 37.45           C  
ANISOU   41  C   LEU A  79     4846   4573   4809    398    772    159       C  
ATOM     42  O   LEU A  79       8.431   4.575  12.647  1.00 35.05           O  
ANISOU   42  O   LEU A  79     4498   4280   4536    366    724    130       O  
ATOM     43  CB  LEU A  79       9.015   1.541  13.682  1.00 38.27           C  
ANISOU   43  CB  LEU A  79     4972   4617   4950    359    845    202       C  
ATOM     44  CG  LEU A  79      10.083   0.483  13.406  1.00 36.91           C  
ANISOU   44  CG  LEU A  79     4830   4412   4780    351    842    214       C  
ATOM     45  CD1 LEU A  79       9.461  -0.905  13.523  1.00 38.14           C  
ANISOU   45  CD1 LEU A  79     4989   4521   4979    321    929    245       C  
ATOM     46  CD2 LEU A  79      10.727   0.681  12.035  1.00 33.88           C  
ANISOU   46  CD2 LEU A  79     4413   4033   4425    309    774    176       C  
ATOM     47  N   GLN A  80       7.705   4.259  14.752  1.00 35.80           N  
ANISOU   47  N   GLN A  80     4651   4374   4575    439    823    177       N  
ATOM     48  CA  GLN A  80       6.740   5.346  14.712  1.00 38.50           C  
ANISOU   48  CA  GLN A  80     4961   4742   4924    455    823    161       C  
ATOM     49  C   GLN A  80       7.425   6.695  14.514  1.00 36.43           C  
ANISOU   49  C   GLN A  80     4724   4488   4629    479    746    126       C  
ATOM     50  O   GLN A  80       6.939   7.545  13.773  1.00 37.70           O  
ANISOU   50  O   GLN A  80     4846   4661   4815    470    719    106       O  
ATOM     51  CB  GLN A  80       5.919   5.381  16.010  1.00 44.39           C  
ANISOU   51  CB  GLN A  80     5732   5497   5637    506    898    188       C  
ATOM     52  CG  GLN A  80       4.686   4.506  15.977  1.00 49.29           C  
ANISOU   52  CG  GLN A  80     6296   6120   6310    474    980    217       C  
ATOM     53  CD  GLN A  80       3.746   4.899  14.852  1.00 53.58           C  
ANISOU   53  CD  GLN A  80     6750   6690   6916    432    965    195       C  
ATOM     54  NE2 GLN A  80       3.448   3.946  13.970  1.00 50.37           N  
ANISOU   54  NE2 GLN A  80     6288   6277   6572    360    976    193       N  
ATOM     55  OE1 GLN A  80       3.304   6.050  14.765  1.00 55.16           O  
ANISOU   55  OE1 GLN A  80     6933   6917   7107    466    942    178       O  
ATOM     56  N   TYR A  81       8.547   6.882  15.196  1.00 36.17           N  
ANISOU   56  N   TYR A  81     4755   4448   4538    509    713    121       N  
ATOM     57  CA  TYR A  81       9.341   8.081  15.058  1.00 35.84           C  
ANISOU   57  CA  TYR A  81     4741   4408   4468    521    641     85       C  
ATOM     58  C   TYR A  81       9.843   8.167  13.622  1.00 36.81           C  
ANISOU   58  C   TYR A  81     4820   4526   4637    466    585     68       C  
ATOM     59  O   TYR A  81       9.742   9.221  12.985  1.00 33.86           O  
ANISOU   59  O   TYR A  81     4433   4153   4277    460    547     45       O  
ATOM     60  CB  TYR A  81      10.518   8.064  16.036  1.00 34.75           C  
ANISOU   60  CB  TYR A  81     4669   4272   4260    553    613     81       C  
ATOM     61  CG  TYR A  81      11.354   9.314  16.004  1.00 34.28           C  
ANISOU   61  CG  TYR A  81     4639   4213   4171    557    540     39       C  
ATOM     62  CD1 TYR A  81      10.960  10.451  16.695  1.00 38.72           C  
ANISOU   62  CD1 TYR A  81     5240   4773   4696    596    540     14       C  
ATOM     63  CD2 TYR A  81      12.533   9.370  15.267  1.00 35.60           C  
ANISOU   63  CD2 TYR A  81     4796   4380   4349    519    475     23       C  
ATOM     64  CE1 TYR A  81      11.718  11.612  16.659  1.00 39.00           C  
ANISOU   64  CE1 TYR A  81     5309   4799   4710    591    477    -29       C  
ATOM     65  CE2 TYR A  81      13.295  10.521  15.221  1.00 34.57           C  
ANISOU   65  CE2 TYR A  81     4689   4245   4198    513    413    -15       C  
ATOM     66  CZ  TYR A  81      12.888  11.636  15.923  1.00 36.86           C  
ANISOU   66  CZ  TYR A  81     5023   4527   4454    546    413    -43       C  
ATOM     67  OH  TYR A  81      13.635  12.784  15.889  1.00 36.57           O  
ANISOU   67  OH  TYR A  81     5015   4478   4401    532    355    -85       O  
ATOM     68  N   LEU A  82      10.371   7.055  13.110  1.00 35.29           N  
ANISOU   68  N   LEU A  82     4611   4327   4468    431    586     81       N  
ATOM     69  CA  LEU A  82      10.899   7.035  11.748  1.00 34.44           C  
ANISOU   69  CA  LEU A  82     4466   4218   4399    382    538     65       C  
ATOM     70  C   LEU A  82       9.829   7.358  10.694  1.00 35.43           C  
ANISOU   70  C   LEU A  82     4531   4355   4575    352    542     57       C  
ATOM     71  O   LEU A  82      10.124   7.982   9.686  1.00 36.97           O  
ANISOU   71  O   LEU A  82     4705   4556   4786    330    494     40       O  
ATOM     72  CB  LEU A  82      11.599   5.713  11.446  1.00 33.83           C  
ANISOU   72  CB  LEU A  82     4387   4129   4336    357    548     80       C  
ATOM     73  CG  LEU A  82      12.930   5.568  12.193  1.00 35.30           C  
ANISOU   73  CG  LEU A  82     4623   4317   4471    388    521     86       C  
ATOM     74  CD1 LEU A  82      13.586   4.223  11.920  1.00 34.07           C  
ANISOU   74  CD1 LEU A  82     4468   4148   4330    376    538    106       C  
ATOM     75  CD2 LEU A  82      13.873   6.712  11.852  1.00 36.23           C  
ANISOU   75  CD2 LEU A  82     4746   4448   4570    383    446     56       C  
ATOM     76  N   HIS A  83       8.591   6.957  10.944  1.00 37.08           N  
ANISOU   76  N   HIS A  83     4710   4572   4806    354    599     72       N  
ATOM     77  CA  HIS A  83       7.497   7.235  10.030  1.00 38.28           C  
ANISOU   77  CA  HIS A  83     4795   4747   5002    331    602     65       C  
ATOM     78  C   HIS A  83       6.997   8.661  10.176  1.00 40.15           C  
ANISOU   78  C   HIS A  83     5034   4997   5223    375    586     57       C  
ATOM     79  O   HIS A  83       6.983   9.428   9.210  1.00 40.64           O  
ANISOU   79  O   HIS A  83     5072   5070   5299    367    542     44       O  
ATOM     80  CB  HIS A  83       6.362   6.256  10.283  1.00 39.59           C  
ANISOU   80  CB  HIS A  83     4919   4922   5201    311    672     83       C  
ATOM     81  CG  HIS A  83       5.366   6.185   9.165  1.00 41.00           C  
ANISOU   81  CG  HIS A  83     5015   5133   5430    270    668     71       C  
ATOM     82  CD2 HIS A  83       5.120   7.049   8.102  1.00 42.73           C  
ANISOU   82  CD2 HIS A  83     5192   5382   5660    266    617     55       C  
ATOM     83  ND1 HIS A  83       4.518   5.154   9.022  1.00 45.49           N  
ANISOU   83  ND1 HIS A  83     5533   5708   6040    225    718     77       N  
ATOM     84  CE1 HIS A  83       3.748   5.362   7.938  1.00 47.19           C  
ANISOU   84  CE1 HIS A  83     5673   5966   6290    193    693     59       C  
ATOM     85  NE2 HIS A  83       4.119   6.525   7.379  1.00 44.30           N  
ANISOU   85  NE2 HIS A  83     5313   5614   5902    224    632     49       N  
ATOM     86  N   LYS A  84       6.604   9.038  11.389  1.00 41.33           N  
ANISOU   86  N   LYS A  84     5219   5143   5339    426    624     66       N  
ATOM     87  CA  LYS A  84       5.922  10.318  11.618  1.00 40.67           C  
ANISOU   87  CA  LYS A  84     5139   5068   5244    476    625     60       C  
ATOM     88  C   LYS A  84       6.856  11.532  11.579  1.00 37.06           C  
ANISOU   88  C   LYS A  84     4739   4585   4755    496    567     35       C  
ATOM     89  O   LYS A  84       6.414  12.637  11.292  1.00 38.26           O  
ANISOU   89  O   LYS A  84     4890   4735   4910    525    555     28       O  
ATOM     90  CB  LYS A  84       5.200  10.297  12.969  1.00 43.41           C  
ANISOU   90  CB  LYS A  84     5512   5419   5562    528    692     75       C  
ATOM     91  CG  LYS A  84       3.967   9.410  13.031  1.00 46.91           C  
ANISOU   91  CG  LYS A  84     5888   5891   6043    514    760    101       C  
ATOM     92  CD  LYS A  84       3.340   9.444  14.429  1.00 51.21           C  
ANISOU   92  CD  LYS A  84     6464   6440   6552    571    832    120       C  
ATOM     93  CE  LYS A  84       1.859   9.084  14.420  1.00 55.11           C  
ANISOU   93  CE  LYS A  84     6878   6971   7088    570    901    143       C  
ATOM     94  NZ  LYS A  84       1.583   7.748  13.812  1.00 57.59           N1+
ANISOU   94  NZ  LYS A  84     7130   7293   7458    494    923    156       N1+
ATOM     95  N   VAL A  85       8.132  11.335  11.892  1.00 34.88           N  
ANISOU   95  N   VAL A  85     4513   4289   4449    482    533     24       N  
ATOM     96  CA  VAL A  85       9.077  12.443  11.957  1.00 35.89           C  
ANISOU   96  CA  VAL A  85     4694   4393   4549    491    480     -2       C  
ATOM     97  C   VAL A  85      10.093  12.408  10.816  1.00 35.55           C  
ANISOU   97  C   VAL A  85     4634   4345   4528    438    423     -9       C  
ATOM     98  O   VAL A  85      10.290  13.413  10.145  1.00 36.59           O  
ANISOU   98  O   VAL A  85     4769   4461   4670    433    388    -21       O  
ATOM     99  CB  VAL A  85       9.826  12.501  13.308  1.00 34.98           C  
ANISOU   99  CB  VAL A  85     4650   4267   4373    519    478    -16       C  
ATOM    100  CG1 VAL A  85      10.858  13.619  13.299  1.00 31.33           C  
ANISOU  100  CG1 VAL A  85     4235   3779   3887    512    418    -51       C  
ATOM    101  CG2 VAL A  85       8.836  12.719  14.451  1.00 36.58           C  
ANISOU  101  CG2 VAL A  85     4879   4474   4544    578    537    -11       C  
ATOM    102  N   VAL A  86      10.745  11.270  10.604  1.00 33.90           N  
ANISOU  102  N   VAL A  86     4409   4145   4326    404    419      0       N  
ATOM    103  CA  VAL A  86      11.844  11.221   9.645  1.00 33.01           C  
ANISOU  103  CA  VAL A  86     4285   4030   4227    361    368     -8       C  
ATOM    104  C   VAL A  86      11.326  11.174   8.204  1.00 32.84           C  
ANISOU  104  C   VAL A  86     4206   4021   4250    330    361     -2       C  
ATOM    105  O   VAL A  86      11.616  12.070   7.424  1.00 33.91           O  
ANISOU  105  O   VAL A  86     4340   4151   4394    320    325     -9       O  
ATOM    106  CB  VAL A  86      12.816  10.066   9.943  1.00 33.42           C  
ANISOU  106  CB  VAL A  86     4344   4087   4264    346    366     -1       C  
ATOM    107  CG1 VAL A  86      13.887   9.993   8.876  1.00 27.18           C  
ANISOU  107  CG1 VAL A  86     3534   3301   3491    305    321     -7       C  
ATOM    108  CG2 VAL A  86      13.439  10.256  11.324  1.00 32.03           C  
ANISOU  108  CG2 VAL A  86     4225   3910   4034    381    361     -8       C  
ATOM    109  N  AMET A  87      10.555  10.139   7.884  0.50 32.45           N  
ANISOU  109  N  AMET A  87     4111   3990   4227    314    395     10       N  
ATOM    110  N  BMET A  87      10.557  10.144   7.850  0.50 34.63           N  
ANISOU  110  N  BMET A  87     4386   4266   4503    313    395     10       N  
ATOM    111  CA AMET A  87       9.955   9.988   6.563  0.50 33.15           C  
ANISOU  111  CA AMET A  87     4141   4101   4352    284    387     11       C  
ATOM    112  CA BMET A  87       9.998  10.041   6.492  0.50 36.96           C  
ANISOU  112  CA BMET A  87     4623   4584   4835    283    384     10       C  
ATOM    113  C  AMET A  87       9.138  11.227   6.199  0.50 35.10           C  
ANISOU  113  C  AMET A  87     4373   4357   4603    312    377     13       C  
ATOM    114  C  BMET A  87       9.089  11.224   6.160  0.50 37.19           C  
ANISOU  114  C  BMET A  87     4635   4624   4870    312    377     13       C  
ATOM    115  O  AMET A  87       9.298  11.786   5.121  0.50 34.02           O  
ANISOU  115  O  AMET A  87     4219   4228   4476    300    342     12       O  
ATOM    116  O  BMET A  87       9.111  11.724   5.042  0.50 36.56           O  
ANISOU  116  O  BMET A  87     4532   4556   4802    300    345     13       O  
ATOM    117  CB AMET A  87       9.063   8.745   6.525  0.50 31.30           C  
ANISOU  117  CB AMET A  87     3863   3883   4146    261    433     18       C  
ATOM    118  CB BMET A  87       9.223   8.734   6.289  0.50 38.32           C  
ANISOU  118  CB BMET A  87     4749   4772   5036    254    424     16       C  
ATOM    119  CG AMET A  87       8.315   8.556   5.216  0.50 29.19           C  
ANISOU  119  CG AMET A  87     3529   3649   3912    228    422     12       C  
ATOM    120  CG BMET A  87       9.860   7.765   5.297  0.50 39.95           C  
ANISOU  120  CG BMET A  87     4937   4981   5260    205    408      7       C  
ATOM    121  SD AMET A  87       9.422   8.579   3.796  0.50 31.34           S  
ANISOU  121  SD AMET A  87     3799   3926   4184    190    365      0       S  
ATOM    122  SD BMET A  87      10.396   8.543   3.753  0.50 40.35           S  
ANISOU  122  SD BMET A  87     4967   5049   5311    184    347     -3       S  
ATOM    123  CE AMET A  87      10.275   6.997   3.929  0.50 27.33           C  
ANISOU  123  CE AMET A  87     3307   3393   3681    154    387     -6       C  
ATOM    124  CE BMET A  87       8.794   8.956   3.083  0.50 42.49           C  
ANISOU  124  CE BMET A  87     5174   5364   5604    189    353     -1       C  
ATOM    125  N   LYS A  88       8.286  11.664   7.121  1.00 35.66           N  
ANISOU  125  N   LYS A  88     4455   4427   4666    357    412     18       N  
ATOM    126  CA  LYS A  88       7.457  12.851   6.907  1.00 40.31           C  
ANISOU  126  CA  LYS A  88     5035   5022   5258    399    410     23       C  
ATOM    127  C   LYS A  88       8.280  14.051   6.443  1.00 38.11           C  
ANISOU  127  C   LYS A  88     4799   4712   4967    405    365     16       C  
ATOM    128  O   LYS A  88       7.923  14.691   5.456  1.00 40.43           O  
ANISOU  128  O   LYS A  88     5068   5017   5275    412    346     27       O  
ATOM    129  CB  LYS A  88       6.668  13.237   8.163  1.00 41.21           C  
ANISOU  129  CB  LYS A  88     5172   5129   5353    455    457     27       C  
ATOM    130  CG  LYS A  88       5.339  13.880   7.809  1.00 45.89           C  
ANISOU  130  CG  LYS A  88     5717   5751   5964    496    476     41       C  
ATOM    131  CD  LYS A  88       4.736  14.670   8.952  1.00 52.37           C  
ANISOU  131  CD  LYS A  88     6577   6556   6762    566    517     42       C  
ATOM    132  CE  LYS A  88       3.322  15.103   8.596  1.00 58.63           C  
ANISOU  132  CE  LYS A  88     7307   7391   7578    611    543     62       C  
ATOM    133  NZ  LYS A  88       2.727  16.001   9.626  1.00 68.95           N1+
ANISOU  133  NZ  LYS A  88     8655   8680   8860    689    586     63       N1+
ATOM    134  N   ALA A  89       9.366  14.339   7.156  1.00 34.81           N  
ANISOU  134  N   ALA A  89     4445   4258   4523    401    349      0       N  
ATOM    135  CA  ALA A  89      10.247  15.473   6.833  1.00 35.29           C  
ANISOU  135  CA  ALA A  89     4549   4281   4575    396    309     -9       C  
ATOM    136  C   ALA A  89      10.897  15.290   5.462  1.00 32.70           C  
ANISOU  136  C   ALA A  89     4190   3966   4268    349    274     -1       C  
ATOM    137  O   ALA A  89      10.967  16.229   4.663  1.00 32.12           O  
ANISOU  137  O   ALA A  89     4123   3878   4203    352    254      7       O  
ATOM    138  CB  ALA A  89      11.327  15.629   7.897  1.00 33.06           C  
ANISOU  138  CB  ALA A  89     4329   3969   4261    389    295    -34       C  
ATOM    139  N   LEU A  90      11.346  14.076   5.175  1.00 29.84           N  
ANISOU  139  N   LEU A  90     3797   3629   3911    311    270     -1       N  
ATOM    140  CA  LEU A  90      12.104  13.833   3.941  1.00 31.48           C  
ANISOU  140  CA  LEU A  90     3980   3849   4130    268    240      3       C  
ATOM    141  C   LEU A  90      11.218  13.757   2.700  1.00 29.29           C  
ANISOU  141  C   LEU A  90     3649   3607   3872    266    238     18       C  
ATOM    142  O   LEU A  90      11.599  14.261   1.656  1.00 27.72           O  
ANISOU  142  O   LEU A  90     3444   3410   3674    254    213     27       O  
ATOM    143  CB  LEU A  90      12.977  12.583   4.054  1.00 33.36           C  
ANISOU  143  CB  LEU A  90     4210   4098   4366    234    238     -3       C  
ATOM    144  CG  LEU A  90      14.095  12.621   5.102  1.00 36.81           C  
ANISOU  144  CG  LEU A  90     4692   4513   4778    234    227    -16       C  
ATOM    145  CD1 LEU A  90      14.862  11.309   5.051  1.00 33.09           C  
ANISOU  145  CD1 LEU A  90     4205   4059   4307    211    230    -15       C  
ATOM    146  CD2 LEU A  90      15.038  13.793   4.919  1.00 38.37           C  
ANISOU  146  CD2 LEU A  90     4920   4687   4970    220    191    -24       C  
ATOM    147  N   TRP A  91      10.048  13.127   2.822  1.00 29.07           N  
ANISOU  147  N   TRP A  91     3579   3610   3855    278    266     20       N  
ATOM    148  CA  TRP A  91       9.145  12.913   1.691  1.00 30.14           C  
ANISOU  148  CA  TRP A  91     3652   3793   4005    272    260     28       C  
ATOM    149  C   TRP A  91       8.705  14.178   1.025  1.00 30.46           C  
ANISOU  149  C   TRP A  91     3691   3839   4041    310    243     47       C  
ATOM    150  O   TRP A  91       8.570  14.224  -0.194  1.00 32.45           O  
ANISOU  150  O   TRP A  91     3910   4126   4294    300    219     57       O  
ATOM    151  CB  TRP A  91       7.937  12.125   2.133  1.00 32.08           C  
ANISOU  151  CB  TRP A  91     3851   4070   4267    276    296     25       C  
ATOM    152  CG  TRP A  91       7.047  11.708   1.005  1.00 33.35           C  
ANISOU  152  CG  TRP A  91     3938   4289   4442    258    286     24       C  
ATOM    153  CD1 TRP A  91       5.842  12.271   0.642  1.00 34.64           C  
ANISOU  153  CD1 TRP A  91     4052   4498   4612    293    285     37       C  
ATOM    154  CD2 TRP A  91       7.253  10.612   0.059  1.00 34.14           C  
ANISOU  154  CD2 TRP A  91     4002   4416   4550    201    272      5       C  
ATOM    155  CE2 TRP A  91       6.095  10.628  -0.839  1.00 33.16           C  
ANISOU  155  CE2 TRP A  91     3806   4358   4434    201    259      5       C  
ATOM    156  CE3 TRP A  91       8.237   9.657  -0.131  1.00 33.00           C  
ANISOU  156  CE3 TRP A  91     3879   4251   4406    156    270    -10       C  
ATOM    157  NE1 TRP A  91       5.311  11.631  -0.440  1.00 35.73           N  
ANISOU  157  NE1 TRP A  91     4123   4694   4758    259    267     27       N  
ATOM    158  CZ2 TRP A  91       5.947   9.713  -1.869  1.00 32.08           C  
ANISOU  158  CZ2 TRP A  91     3623   4262   4302    151    242    -18       C  
ATOM    159  CZ3 TRP A  91       8.084   8.740  -1.178  1.00 34.49           C  
ANISOU  159  CZ3 TRP A  91     4026   4474   4602    110    260    -32       C  
ATOM    160  CH2 TRP A  91       6.959   8.762  -2.020  1.00 33.43           C  
ANISOU  160  CH2 TRP A  91     3825   4401   4473    104    245    -39       C  
ATOM    161  N   LYS A  92       8.503  15.218   1.825  1.00 32.76           N  
ANISOU  161  N   LYS A  92     4026   4094   4327    356    255     54       N  
ATOM    162  CA  LYS A  92       7.954  16.470   1.338  1.00 34.83           C  
ANISOU  162  CA  LYS A  92     4294   4351   4586    406    249     77       C  
ATOM    163  C   LYS A  92       9.047  17.465   0.963  1.00 32.81           C  
ANISOU  163  C   LYS A  92     4098   4043   4322    398    226     85       C  
ATOM    164  O   LYS A  92       8.740  18.582   0.548  1.00 34.09           O  
ANISOU  164  O   LYS A  92     4280   4187   4483    440    224    108       O  
ATOM    165  CB  LYS A  92       7.012  17.079   2.386  1.00 39.33           C  
ANISOU  165  CB  LYS A  92     4879   4907   5156    468    284     80       C  
ATOM    166  CG  LYS A  92       7.691  17.483   3.694  1.00 43.02           C  
ANISOU  166  CG  LYS A  92     5424   5311   5609    475    299     59       C  
ATOM    167  CD  LYS A  92       6.744  18.199   4.650  1.00 49.55           C  
ANISOU  167  CD  LYS A  92     6274   6123   6430    545    337     61       C  
ATOM    168  CE  LYS A  92       7.532  18.907   5.747  1.00 53.30           C  
ANISOU  168  CE  LYS A  92     6840   6528   6883    553    341     35       C  
ATOM    169  NZ  LYS A  92       6.690  19.481   6.837  1.00 59.37           N1+
ANISOU  169  NZ  LYS A  92     7640   7278   7637    621    384     29       N1+
ATOM    170  N   HIS A  93      10.315  17.075   1.109  1.00 29.23           N  
ANISOU  170  N   HIS A  93     3672   3567   3866    347    211     67       N  
ATOM    171  CA  HIS A  93      11.424  17.991   0.868  1.00 28.39           C  
ANISOU  171  CA  HIS A  93     3618   3410   3756    329    192     71       C  
ATOM    172  C   HIS A  93      11.577  18.284  -0.605  1.00 28.01           C  
ANISOU  172  C   HIS A  93     3549   3382   3709    320    173     99       C  
ATOM    173  O   HIS A  93      11.366  17.409  -1.443  1.00 26.89           O  
ANISOU  173  O   HIS A  93     3353   3296   3564    302    164    103       O  
ATOM    174  CB  HIS A  93      12.717  17.402   1.434  1.00 29.04           C  
ANISOU  174  CB  HIS A  93     3721   3477   3835    279    180     45       C  
ATOM    175  CG  HIS A  93      13.832  18.390   1.571  1.00 26.50           C  
ANISOU  175  CG  HIS A  93     3453   3101   3513    256    165     39       C  
ATOM    176  CD2 HIS A  93      14.283  19.108   2.675  1.00 28.83           C  
ANISOU  176  CD2 HIS A  93     3806   3344   3801    257    165     14       C  
ATOM    177  ND1 HIS A  93      14.614  18.744   0.538  1.00 25.84           N  
ANISOU  177  ND1 HIS A  93     3368   3012   3436    223    148     56       N  
ATOM    178  CE1 HIS A  93      15.521  19.643   0.956  1.00 27.66           C  
ANISOU  178  CE1 HIS A  93     3649   3189   3671    199    140     44       C  
ATOM    179  NE2 HIS A  93      15.314  19.869   2.267  1.00 27.75           N  
ANISOU  179  NE2 HIS A  93     3698   3172   3673    219    147     15       N  
ATOM    180  N   GLN A  94      11.964  19.521  -0.922  1.00 27.33           N  
ANISOU  180  N   GLN A  94     3511   3247   3624    332    170    119       N  
ATOM    181  CA  GLN A  94      12.130  19.979  -2.295  1.00 27.99           C  
ANISOU  181  CA  GLN A  94     3586   3343   3704    331    159    155       C  
ATOM    182  C   GLN A  94      13.221  19.256  -3.098  1.00 28.13           C  
ANISOU  182  C   GLN A  94     3582   3388   3717    271    141    153       C  
ATOM    183  O   GLN A  94      13.196  19.300  -4.308  1.00 28.16           O  
ANISOU  183  O   GLN A  94     3565   3424   3709    273    132    181       O  
ATOM    184  CB  GLN A  94      12.405  21.495  -2.330  1.00 30.42           C  
ANISOU  184  CB  GLN A  94     3963   3575   4019    353    169    179       C  
ATOM    185  CG  GLN A  94      13.714  21.948  -1.667  1.00 30.11           C  
ANISOU  185  CG  GLN A  94     3979   3468   3991    300    167    154       C  
ATOM    186  CD  GLN A  94      13.894  23.465  -1.756  1.00 34.87           C  
ANISOU  186  CD  GLN A  94     4654   3988   4607    316    182    175       C  
ATOM    187  NE2 GLN A  94      14.595  24.053  -0.780  1.00 31.71           N  
ANISOU  187  NE2 GLN A  94     4310   3518   4218    285    185    141       N  
ATOM    188  OE1 GLN A  94      13.389  24.100  -2.684  1.00 36.67           O  
ANISOU  188  OE1 GLN A  94     4886   4212   4832    356    192    222       O  
ATOM    189  N   PHE A  95      14.164  18.601  -2.428  1.00 26.21           N  
ANISOU  189  N   PHE A  95     3343   3135   3479    225    136    122       N  
ATOM    190  CA  PHE A  95      15.177  17.790  -3.094  1.00 25.85           C  
ANISOU  190  CA  PHE A  95     3271   3119   3429    176    125    118       C  
ATOM    191  C   PHE A  95      14.844  16.302  -3.138  1.00 24.81           C  
ANISOU  191  C   PHE A  95     3090   3042   3291    165    124     96       C  
ATOM    192  O   PHE A  95      15.652  15.495  -3.612  1.00 23.93           O  
ANISOU  192  O   PHE A  95     2960   2955   3177    130    119     88       O  
ATOM    193  CB  PHE A  95      16.538  17.980  -2.407  1.00 25.67           C  
ANISOU  193  CB  PHE A  95     3279   3057   3415    133    119    100       C  
ATOM    194  CG  PHE A  95      17.107  19.369  -2.532  1.00 27.16           C  
ANISOU  194  CG  PHE A  95     3516   3187   3615    121    120    117       C  
ATOM    195  CD1 PHE A  95      16.625  20.275  -3.474  1.00 28.37           C  
ANISOU  195  CD1 PHE A  95     3685   3327   3767    148    129    157       C  
ATOM    196  CD2 PHE A  95      18.154  19.764  -1.709  1.00 28.54           C  
ANISOU  196  CD2 PHE A  95     3720   3321   3800     82    112     93       C  
ATOM    197  CE1 PHE A  95      17.166  21.541  -3.583  1.00 28.59           C  
ANISOU  197  CE1 PHE A  95     3763   3289   3809    134    138    175       C  
ATOM    198  CE2 PHE A  95      18.693  21.035  -1.808  1.00 30.08           C  
ANISOU  198  CE2 PHE A  95     3961   3455   4011     61    116    103       C  
ATOM    199  CZ  PHE A  95      18.198  21.923  -2.747  1.00 28.93           C  
ANISOU  199  CZ  PHE A  95     3838   3285   3870     86    133    146       C  
ATOM    200  N   ALA A  96      13.664  15.940  -2.657  1.00 25.25           N  
ANISOU  200  N   ALA A  96     3126   3117   3350    195    135     87       N  
ATOM    201  CA  ALA A  96      13.312  14.528  -2.490  1.00 26.79           C  
ANISOU  201  CA  ALA A  96     3281   3350   3547    179    142     64       C  
ATOM    202  C   ALA A  96      12.889  13.806  -3.766  1.00 26.27           C  
ANISOU  202  C   ALA A  96     3167   3342   3472    166    133     64       C  
ATOM    203  O   ALA A  96      12.892  12.569  -3.799  1.00 26.06           O  
ANISOU  203  O   ALA A  96     3115   3337   3448    139    140     40       O  
ATOM    204  CB  ALA A  96      12.197  14.383  -1.464  1.00 22.94           C  
ANISOU  204  CB  ALA A  96     2786   2861   3067    210    163     54       C  
ATOM    205  N   TRP A  97      12.483  14.549  -4.787  1.00 25.70           N  
ANISOU  205  N   TRP A  97     3085   3293   3385    188    119     89       N  
ATOM    206  CA  TRP A  97      11.756  13.921  -5.901  1.00 26.46           C  
ANISOU  206  CA  TRP A  97     3130   3456   3465    184    106     85       C  
ATOM    207  C   TRP A  97      12.533  12.827  -6.610  1.00 24.56           C  
ANISOU  207  C   TRP A  97     2878   3238   3215    139    101     62       C  
ATOM    208  O   TRP A  97      11.945  11.851  -7.020  1.00 24.58           O  
ANISOU  208  O   TRP A  97     2841   3283   3214    121     99     35       O  
ATOM    209  CB  TRP A  97      11.137  14.957  -6.873  1.00 27.39           C  
ANISOU  209  CB  TRP A  97     3239   3603   3561    227     89    122       C  
ATOM    210  CG  TRP A  97      12.164  15.789  -7.559  1.00 28.94           C  
ANISOU  210  CG  TRP A  97     3477   3774   3743    225     84    153       C  
ATOM    211  CD1 TRP A  97      12.681  17.021  -7.152  1.00 29.29           C  
ANISOU  211  CD1 TRP A  97     3576   3754   3798    242     95    182       C  
ATOM    212  CD2 TRP A  97      12.880  15.452  -8.792  1.00 27.08           C  
ANISOU  212  CD2 TRP A  97     3236   3572   3480    201     74    159       C  
ATOM    213  CE2 TRP A  97      13.813  16.539  -9.034  1.00 29.23           C  
ANISOU  213  CE2 TRP A  97     3555   3798   3750    204     82    198       C  
ATOM    214  CE3 TRP A  97      12.839  14.389  -9.677  1.00 28.27           C  
ANISOU  214  CE3 TRP A  97     3350   3783   3607    176     62    134       C  
ATOM    215  NE1 TRP A  97      13.650  17.440  -8.031  1.00 31.47           N  
ANISOU  215  NE1 TRP A  97     3874   4021   4060    225     93    208       N  
ATOM    216  CZ2 TRP A  97      14.653  16.547 -10.128  1.00 30.36           C  
ANISOU  216  CZ2 TRP A  97     3705   3960   3869    186     81    216       C  
ATOM    217  CZ3 TRP A  97      13.691  14.401 -10.770  1.00 30.39           C  
ANISOU  217  CZ3 TRP A  97     3629   4070   3846    163     59    149       C  
ATOM    218  CH2 TRP A  97      14.578  15.455 -10.991  1.00 31.30           C  
ANISOU  218  CH2 TRP A  97     3787   4146   3960    169     70    192       C  
ATOM    219  N   PRO A  98      13.870  12.963  -6.767  1.00 24.36           N  
ANISOU  219  N   PRO A  98     2884   3185   3185    118    103     69       N  
ATOM    220  CA  PRO A  98      14.574  11.872  -7.451  1.00 24.72           C  
ANISOU  220  CA  PRO A  98     2918   3254   3220     84    104     47       C  
ATOM    221  C   PRO A  98      14.615  10.574  -6.646  1.00 25.29           C  
ANISOU  221  C   PRO A  98     2982   3313   3312     61    123     11       C  
ATOM    222  O   PRO A  98      14.992   9.543  -7.195  1.00 25.07           O  
ANISOU  222  O   PRO A  98     2945   3302   3277     37    129    -11       O  
ATOM    223  CB  PRO A  98      16.007  12.413  -7.590  1.00 25.15           C  
ANISOU  223  CB  PRO A  98     3003   3280   3272     72    107     68       C  
ATOM    224  CG  PRO A  98      15.853  13.907  -7.523  1.00 25.66           C  
ANISOU  224  CG  PRO A  98     3093   3318   3338     98    101    105       C  
ATOM    225  CD  PRO A  98      14.789  14.075  -6.475  1.00 25.01           C  
ANISOU  225  CD  PRO A  98     3010   3218   3273    123    104     96       C  
ATOM    226  N   PHE A  99      14.272  10.662  -5.354  1.00 24.25           N  
ANISOU  226  N   PHE A  99     2861   3147   3202     73    135      9       N  
ATOM    227  CA  PHE A  99      14.410   9.587  -4.405  1.00 24.03           C  
ANISOU  227  CA  PHE A  99     2838   3097   3191     59    158    -12       C  
ATOM    228  C   PHE A  99      13.076   8.957  -4.042  1.00 24.71           C  
ANISOU  228  C   PHE A  99     2896   3197   3293     58    174    -30       C  
ATOM    229  O   PHE A  99      13.050   7.947  -3.357  1.00 25.61           O  
ANISOU  229  O   PHE A  99     3013   3292   3422     45    200    -46       O  
ATOM    230  CB  PHE A  99      15.085  10.095  -3.126  1.00 25.16           C  
ANISOU  230  CB  PHE A  99     3019   3197   3343     74    164     -1       C  
ATOM    231  CG  PHE A  99      16.457  10.641  -3.346  1.00 25.41           C  
ANISOU  231  CG  PHE A  99     3070   3216   3365     65    150     11       C  
ATOM    232  CD1 PHE A  99      17.550   9.793  -3.398  1.00 25.16           C  
ANISOU  232  CD1 PHE A  99     3040   3185   3332     48    157      3       C  
ATOM    233  CD2 PHE A  99      16.662  12.016  -3.518  1.00 24.81           C  
ANISOU  233  CD2 PHE A  99     3013   3127   3286     73    134     33       C  
ATOM    234  CE1 PHE A  99      18.816  10.306  -3.612  1.00 24.70           C  
ANISOU  234  CE1 PHE A  99     2989   3124   3269     38    145     15       C  
ATOM    235  CE2 PHE A  99      17.930  12.521  -3.729  1.00 25.25           C  
ANISOU  235  CE2 PHE A  99     3082   3170   3339     56    125     44       C  
ATOM    236  CZ  PHE A  99      19.007  11.667  -3.773  1.00 24.73           C  
ANISOU  236  CZ  PHE A  99     3007   3116   3273     37    129     35       C  
ATOM    237  N   ARG A 100      11.969   9.516  -4.521  1.00 25.51           N  
ANISOU  237  N   ARG A 100     2966   3335   3391     73    160    -24       N  
ATOM    238  CA  ARG A 100      10.645   9.019  -4.113  1.00 26.10           C  
ANISOU  238  CA  ARG A 100     3003   3430   3484     71    176    -38       C  
ATOM    239  C   ARG A 100      10.237   7.685  -4.764  1.00 26.25           C  
ANISOU  239  C   ARG A 100     2986   3477   3510     25    182    -75       C  
ATOM    240  O   ARG A 100       9.237   7.095  -4.384  1.00 25.22           O  
ANISOU  240  O   ARG A 100     2822   3358   3401      9    201    -91       O  
ATOM    241  CB  ARG A 100       9.577  10.076  -4.391  1.00 26.31           C  
ANISOU  241  CB  ARG A 100     2998   3492   3503    108    159    -17       C  
ATOM    242  CG  ARG A 100       9.650  11.276  -3.468  1.00 27.81           C  
ANISOU  242  CG  ARG A 100     3226   3643   3695    154    166     11       C  
ATOM    243  CD  ARG A 100       8.416  12.140  -3.633  1.00 31.71           C  
ANISOU  243  CD  ARG A 100     3687   4173   4188    200    159     31       C  
ATOM    244  NE  ARG A 100       8.553  13.412  -2.933  1.00 33.41           N  
ANISOU  244  NE  ARG A 100     3948   4343   4400    248    166     57       N  
ATOM    245  CZ  ARG A 100       8.415  14.613  -3.480  1.00 33.75           C  
ANISOU  245  CZ  ARG A 100     4005   4387   4431    290    151     88       C  
ATOM    246  NH1 ARG A 100       8.088  14.755  -4.762  1.00 35.35           N1+
ANISOU  246  NH1 ARG A 100     4173   4643   4614    297    124    102       N1+
ATOM    247  NH2 ARG A 100       8.582  15.687  -2.722  1.00 35.49           N  
ANISOU  247  NH2 ARG A 100     4277   4552   4653    328    163    104       N  
ATOM    248  N   GLN A 101      10.997   7.234  -5.754  1.00 26.68           N  
ANISOU  248  N   GLN A 101     3048   3541   3546      1    169    -91       N  
ATOM    249  CA  GLN A 101      10.706   5.993  -6.462  1.00 27.76           C  
ANISOU  249  CA  GLN A 101     3162   3698   3685    -43    174   -134       C  
ATOM    250  C   GLN A 101      12.054   5.437  -6.928  1.00 28.16           C  
ANISOU  250  C   GLN A 101     3252   3725   3722    -55    180   -143       C  
ATOM    251  O   GLN A 101      13.017   6.187  -7.014  1.00 26.98           O  
ANISOU  251  O   GLN A 101     3129   3565   3555    -31    169   -115       O  
ATOM    252  CB  GLN A 101       9.756   6.267  -7.653  1.00 29.59           C  
ANISOU  252  CB  GLN A 101     3342   4005   3894    -49    138   -148       C  
ATOM    253  CG  GLN A 101      10.324   7.172  -8.746  1.00 34.81           C  
ANISOU  253  CG  GLN A 101     4014   4701   4511    -23    103   -125       C  
ATOM    254  CD  GLN A 101      10.516   8.633  -8.293  1.00 38.90           C  
ANISOU  254  CD  GLN A 101     4553   5202   5026     29     96    -71       C  
ATOM    255  NE2 GLN A 101       9.425   9.257  -7.839  1.00 32.25           N  
ANISOU  255  NE2 GLN A 101     3681   4377   4194     57     92    -55       N  
ATOM    256  OE1 GLN A 101      11.637   9.186  -8.347  1.00 37.87           O  
ANISOU  256  OE1 GLN A 101     4465   5040   4884     42     97    -46       O  
ATOM    257  N   PRO A 102      12.128   4.125  -7.223  1.00 27.09           N  
ANISOU  257  N   PRO A 102     3119   3576   3594    -94    201   -184       N  
ATOM    258  CA  PRO A 102      13.371   3.533  -7.658  1.00 25.94           C  
ANISOU  258  CA  PRO A 102     3011   3409   3436    -97    212   -193       C  
ATOM    259  C   PRO A 102      14.024   4.261  -8.836  1.00 26.16           C  
ANISOU  259  C   PRO A 102     3040   3478   3421    -82    182   -181       C  
ATOM    260  O   PRO A 102      13.327   4.773  -9.723  1.00 26.17           O  
ANISOU  260  O   PRO A 102     3011   3534   3397    -83    150   -185       O  
ATOM    261  CB  PRO A 102      12.951   2.109  -8.098  1.00 25.60           C  
ANISOU  261  CB  PRO A 102     2964   3356   3404   -144    234   -248       C  
ATOM    262  CG  PRO A 102      11.729   1.826  -7.312  1.00 28.94           C  
ANISOU  262  CG  PRO A 102     3359   3771   3864   -166    250   -257       C  
ATOM    263  CD  PRO A 102      11.037   3.135  -7.137  1.00 27.75           C  
ANISOU  263  CD  PRO A 102     3173   3664   3704   -136    219   -223       C  
ATOM    264  N   VAL A 103      15.355   4.270  -8.867  1.00 25.18           N  
ANISOU  264  N   VAL A 103     2946   3331   3287    -67    192   -164       N  
ATOM    265  CA  VAL A 103      16.070   4.726 -10.043  1.00 24.99           C  
ANISOU  265  CA  VAL A 103     2926   3344   3225    -58    176   -155       C  
ATOM    266  C   VAL A 103      15.584   3.918 -11.271  1.00 27.97           C  
ANISOU  266  C   VAL A 103     3292   3760   3573    -85    170   -204       C  
ATOM    267  O   VAL A 103      15.646   2.682 -11.293  1.00 26.00           O  
ANISOU  267  O   VAL A 103     3056   3485   3335   -108    195   -247       O  
ATOM    268  CB  VAL A 103      17.592   4.512  -9.900  1.00 25.82           C  
ANISOU  268  CB  VAL A 103     3059   3422   3330    -45    198   -139       C  
ATOM    269  CG1 VAL A 103      18.269   4.794 -11.217  1.00 24.01           C  
ANISOU  269  CG1 VAL A 103     2830   3232   3058    -40    191   -134       C  
ATOM    270  CG2 VAL A 103      18.170   5.372  -8.765  1.00 26.23           C  
ANISOU  270  CG2 VAL A 103     3119   3444   3403    -24    196    -97       C  
ATOM    271  N   ASP A 104      15.097   4.621 -12.284  1.00 27.84           N  
ANISOU  271  N   ASP A 104     3254   3804   3518    -79    136   -199       N  
ATOM    272  CA  ASP A 104      14.675   3.976 -13.525  1.00 27.96           C  
ANISOU  272  CA  ASP A 104     3259   3869   3493   -101    122   -247       C  
ATOM    273  C   ASP A 104      15.785   4.132 -14.556  1.00 26.24           C  
ANISOU  273  C   ASP A 104     3067   3674   3229    -83    126   -236       C  
ATOM    274  O   ASP A 104      15.876   5.169 -15.220  1.00 27.90           O  
ANISOU  274  O   ASP A 104     3270   3926   3402    -57    104   -197       O  
ATOM    275  CB  ASP A 104      13.375   4.598 -14.026  1.00 29.56           C  
ANISOU  275  CB  ASP A 104     3418   4139   3674   -100     78   -248       C  
ATOM    276  CG  ASP A 104      12.791   3.870 -15.258  1.00 31.20           C  
ANISOU  276  CG  ASP A 104     3607   4408   3836   -129     55   -309       C  
ATOM    277  OD1 ASP A 104      13.528   3.138 -15.937  1.00 33.03           O  
ANISOU  277  OD1 ASP A 104     3870   4636   4042   -141     71   -342       O  
ATOM    278  OD2 ASP A 104      11.589   4.050 -15.530  1.00 35.09           O1-
ANISOU  278  OD2 ASP A 104     4054   4959   4319   -139     20   -325       O1-
ATOM    279  N   ALA A 105      16.606   3.086 -14.681  1.00 27.78           N  
ANISOU  279  N   ALA A 105     3290   3838   3426    -93    160   -267       N  
ATOM    280  CA  ALA A 105      17.806   3.057 -15.555  1.00 27.75           C  
ANISOU  280  CA  ALA A 105     3311   3850   3383    -74    178   -258       C  
ATOM    281  C   ALA A 105      17.527   3.208 -17.038  1.00 27.52           C  
ANISOU  281  C   ALA A 105     3278   3893   3284    -72    154   -278       C  
ATOM    282  O   ALA A 105      18.379   3.692 -17.781  1.00 31.46           O  
ANISOU  282  O   ALA A 105     3790   4420   3743    -46    162   -247       O  
ATOM    283  CB  ALA A 105      18.598   1.761 -15.335  1.00 26.89           C  
ANISOU  283  CB  ALA A 105     3233   3690   3292    -79    223   -294       C  
ATOM    284  N   VAL A 106      16.374   2.741 -17.491  1.00 30.28           N  
ANISOU  284  N   VAL A 106     3610   4279   3616   -100    126   -331       N  
ATOM    285  CA  VAL A 106      15.987   2.878 -18.907  1.00 30.76           C  
ANISOU  285  CA  VAL A 106     3664   4422   3600    -96     95   -354       C  
ATOM    286  C   VAL A 106      15.593   4.334 -19.184  1.00 30.61           C  
ANISOU  286  C   VAL A 106     3621   4457   3553    -61     58   -288       C  
ATOM    287  O   VAL A 106      16.107   4.972 -20.096  1.00 31.48           O  
ANISOU  287  O   VAL A 106     3743   4610   3606    -30     56   -253       O  
ATOM    288  CB  VAL A 106      14.844   1.920 -19.276  1.00 32.07           C  
ANISOU  288  CB  VAL A 106     3812   4616   3756   -143     71   -438       C  
ATOM    289  CG1 VAL A 106      14.435   2.100 -20.740  1.00 30.03           C  
ANISOU  289  CG1 VAL A 106     3545   4454   3408   -137     30   -465       C  
ATOM    290  CG2 VAL A 106      15.260   0.478 -18.990  1.00 33.49           C  
ANISOU  290  CG2 VAL A 106     4028   4726   3968   -177    115   -501       C  
ATOM    291  N   LYS A 107      14.711   4.863 -18.361  1.00 30.52           N  
ANISOU  291  N   LYS A 107     3577   4436   3581    -62     37   -267       N  
ATOM    292  CA  LYS A 107      14.319   6.273 -18.437  1.00 33.07           C  
ANISOU  292  CA  LYS A 107     3882   4794   3889    -22     10   -200       C  
ATOM    293  C   LYS A 107      15.505   7.237 -18.346  1.00 31.42           C  
ANISOU  293  C   LYS A 107     3705   4551   3682     10     37   -128       C  
ATOM    294  O   LYS A 107      15.548   8.222 -19.067  1.00 33.52           O  
ANISOU  294  O   LYS A 107     3975   4857   3904     45     24    -78       O  
ATOM    295  CB  LYS A 107      13.314   6.571 -17.340  1.00 33.20           C  
ANISOU  295  CB  LYS A 107     3865   4789   3960    -26     -2   -191       C  
ATOM    296  CG  LYS A 107      12.844   8.009 -17.240  1.00 38.87           C  
ANISOU  296  CG  LYS A 107     4569   5528   4672     20    -24   -123       C  
ATOM    297  CD  LYS A 107      11.772   8.112 -16.160  1.00 41.13           C  
ANISOU  297  CD  LYS A 107     4818   5797   5011     16    -32   -126       C  
ATOM    298  CE  LYS A 107      11.777   9.458 -15.460  1.00 47.78           C  
ANISOU  298  CE  LYS A 107     5672   6605   5877     61    -28    -56       C  
ATOM    299  NZ  LYS A 107      10.708   9.520 -14.417  1.00 49.99           N1+
ANISOU  299  NZ  LYS A 107     5917   6873   6203     63    -31    -61       N1+
ATOM    300  N   LEU A 108      16.463   6.956 -17.470  1.00 30.55           N  
ANISOU  300  N   LEU A 108     3615   4370   3621      0     74   -121       N  
ATOM    301  CA  LEU A 108      17.601   7.867 -17.289  1.00 31.22           C  
ANISOU  301  CA  LEU A 108     3722   4424   3716     20     98    -58       C  
ATOM    302  C   LEU A 108      18.736   7.605 -18.262  1.00 33.05           C  
ANISOU  302  C   LEU A 108     3975   4678   3906     25    125    -54       C  
ATOM    303  O   LEU A 108      19.679   8.400 -18.352  1.00 37.31           O  
ANISOU  303  O   LEU A 108     4525   5204   4444     39    146      0       O  
ATOM    304  CB  LEU A 108      18.095   7.843 -15.842  1.00 29.33           C  
ANISOU  304  CB  LEU A 108     3487   4110   3546      9    118    -48       C  
ATOM    305  CG  LEU A 108      17.080   8.380 -14.806  1.00 30.47           C  
ANISOU  305  CG  LEU A 108     3615   4230   3730     12     98    -37       C  
ATOM    306  CD1 LEU A 108      17.464   7.970 -13.395  1.00 30.88           C  
ANISOU  306  CD1 LEU A 108     3674   4216   3840     -1    119    -46       C  
ATOM    307  CD2 LEU A 108      16.952   9.897 -14.887  1.00 32.97           C  
ANISOU  307  CD2 LEU A 108     3938   4549   4040     41     85     24       C  
ATOM    308  N   GLY A 109      18.669   6.498 -18.989  1.00 34.80           N  
ANISOU  308  N   GLY A 109     4201   4928   4090     14    129   -113       N  
ATOM    309  CA  GLY A 109      19.712   6.166 -19.954  1.00 34.42           C  
ANISOU  309  CA  GLY A 109     4175   4905   3996     25    160   -114       C  
ATOM    310  C   GLY A 109      20.984   5.704 -19.267  1.00 36.14           C  
ANISOU  310  C   GLY A 109     4404   5068   4260     21    205   -108       C  
ATOM    311  O   GLY A 109      22.088   6.053 -19.678  1.00 35.64           O  
ANISOU  311  O   GLY A 109     4347   5013   4182     37    235    -70       O  
ATOM    312  N   LEU A 110      20.828   4.878 -18.237  1.00 35.87           N  
ANISOU  312  N   LEU A 110     4368   4980   4280      3    211   -145       N  
ATOM    313  CA  LEU A 110      21.941   4.493 -17.375  1.00 35.82           C  
ANISOU  313  CA  LEU A 110     4366   4923   4320      7    248   -133       C  
ATOM    314  C   LEU A 110      22.108   2.965 -17.358  1.00 38.48           C  
ANISOU  314  C   LEU A 110     4723   5233   4663      2    277   -195       C  
ATOM    315  O   LEU A 110      21.746   2.307 -16.384  1.00 39.84           O  
ANISOU  315  O   LEU A 110     4899   5356   4882    -10    281   -219       O  
ATOM    316  CB  LEU A 110      21.699   5.043 -15.971  1.00 37.26           C  
ANISOU  316  CB  LEU A 110     4535   5058   4563      0    234   -104       C  
ATOM    317  CG  LEU A 110      21.574   6.574 -15.850  1.00 37.14           C  
ANISOU  317  CG  LEU A 110     4508   5052   4551      5    211    -44       C  
ATOM    318  CD1 LEU A 110      21.194   6.964 -14.428  1.00 38.58           C  
ANISOU  318  CD1 LEU A 110     4684   5185   4789     -1    197    -32       C  
ATOM    319  CD2 LEU A 110      22.850   7.286 -16.276  1.00 34.78           C  
ANISOU  319  CD2 LEU A 110     4208   4764   4241     15    234      5       C  
ATOM    320  N   PRO A 111      22.667   2.397 -18.444  1.00 37.84           N  
ANISOU  320  N   PRO A 111     4661   5182   4533     15    303   -220       N  
ATOM    321  CA  PRO A 111      22.747   0.937 -18.613  1.00 38.75           C  
ANISOU  321  CA  PRO A 111     4806   5269   4645     13    333   -287       C  
ATOM    322  C   PRO A 111      23.684   0.233 -17.631  1.00 36.89           C  
ANISOU  322  C   PRO A 111     4578   4973   4462     31    375   -279       C  
ATOM    323  O   PRO A 111      23.591  -0.979 -17.453  1.00 39.93           O  
ANISOU  323  O   PRO A 111     4993   5314   4862     29    402   -329       O  
ATOM    324  CB  PRO A 111      23.261   0.782 -20.053  1.00 39.32           C  
ANISOU  324  CB  PRO A 111     4898   5397   4645     32    352   -304       C  
ATOM    325  CG  PRO A 111      24.061   2.017 -20.289  1.00 39.12           C  
ANISOU  325  CG  PRO A 111     4849   5408   4605     55    355   -226       C  
ATOM    326  CD  PRO A 111      23.317   3.111 -19.562  1.00 37.90           C  
ANISOU  326  CD  PRO A 111     4667   5247   4483     37    311   -184       C  
ATOM    327  N   ASP A 112      24.583   0.984 -17.005  1.00 36.06           N  
ANISOU  327  N   ASP A 112     4449   4867   4384     51    381   -216       N  
ATOM    328  CA  ASP A 112      25.464   0.431 -15.977  1.00 36.35           C  
ANISOU  328  CA  ASP A 112     4484   4858   4467     74    412   -200       C  
ATOM    329  C   ASP A 112      24.921   0.547 -14.546  1.00 34.57           C  
ANISOU  329  C   ASP A 112     4251   4586   4296     60    391   -188       C  
ATOM    330  O   ASP A 112      25.546   0.029 -13.617  1.00 34.94           O  
ANISOU  330  O   ASP A 112     4299   4597   4377     83    413   -175       O  
ATOM    331  CB  ASP A 112      26.826   1.124 -16.045  1.00 38.36           C  
ANISOU  331  CB  ASP A 112     4708   5145   4720    100    429   -143       C  
ATOM    332  CG  ASP A 112      26.740   2.605 -15.731  1.00 39.02           C  
ANISOU  332  CG  ASP A 112     4760   5249   4815     79    393    -89       C  
ATOM    333  OD1 ASP A 112      25.625   3.183 -15.816  1.00 41.91           O  
ANISOU  333  OD1 ASP A 112     5131   5617   5173     54    356    -94       O  
ATOM    334  OD2 ASP A 112      27.783   3.186 -15.393  1.00 42.40           O1-
ANISOU  334  OD2 ASP A 112     5159   5690   5261     87    402    -43       O1-
ATOM    335  N   TYR A 113      23.786   1.220 -14.342  1.00 35.83           N  
ANISOU  335  N   TYR A 113     4402   4750   4461     30    351   -188       N  
ATOM    336  CA  TYR A 113      23.329   1.493 -12.958  1.00 33.05           C  
ANISOU  336  CA  TYR A 113     4041   4360   4157     22    333   -169       C  
ATOM    337  C   TYR A 113      23.257   0.203 -12.131  1.00 34.77           C  
ANISOU  337  C   TYR A 113     4284   4519   4408     29    365   -197       C  
ATOM    338  O   TYR A 113      23.782   0.127 -11.019  1.00 29.78           O  
ANISOU  338  O   TYR A 113     3649   3858   3805     50    374   -169       O  
ATOM    339  CB  TYR A 113      21.985   2.235 -12.897  1.00 30.65           C  
ANISOU  339  CB  TYR A 113     3725   4067   3853     -5    293   -171       C  
ATOM    340  CG  TYR A 113      21.619   2.609 -11.468  1.00 29.41           C  
ANISOU  340  CG  TYR A 113     3560   3873   3739     -7    281   -149       C  
ATOM    341  CD1 TYR A 113      22.157   3.750 -10.869  1.00 28.24           C  
ANISOU  341  CD1 TYR A 113     3397   3728   3602      2    264   -100       C  
ATOM    342  CD2 TYR A 113      20.781   1.807 -10.701  1.00 27.10           C  
ANISOU  342  CD2 TYR A 113     3279   3541   3476    -20    290   -177       C  
ATOM    343  CE1 TYR A 113      21.862   4.092  -9.554  1.00 25.11           C  
ANISOU  343  CE1 TYR A 113     3000   3301   3238      3    253    -84       C  
ATOM    344  CE2 TYR A 113      20.476   2.143  -9.382  1.00 27.44           C  
ANISOU  344  CE2 TYR A 113     3319   3554   3552    -15    284   -154       C  
ATOM    345  CZ  TYR A 113      21.022   3.301  -8.816  1.00 26.87           C  
ANISOU  345  CZ  TYR A 113     3234   3489   3483     -1    264   -109       C  
ATOM    346  OH  TYR A 113      20.762   3.650  -7.504  1.00 25.52           O  
ANISOU  346  OH  TYR A 113     3066   3291   3337      5    257    -91       O  
ATOM    347  N   HIS A 114      22.619  -0.817 -12.683  1.00 35.30           N  
ANISOU  347  N   HIS A 114     4377   4568   4466     12    382   -252       N  
ATOM    348  CA  HIS A 114      22.395  -2.054 -11.944  1.00 33.73           C  
ANISOU  348  CA  HIS A 114     4210   4303   4302     12    417   -280       C  
ATOM    349  C   HIS A 114      23.602  -2.961 -11.909  1.00 32.87           C  
ANISOU  349  C   HIS A 114     4127   4166   4195     57    466   -277       C  
ATOM    350  O   HIS A 114      23.657  -3.881 -11.109  1.00 31.85           O  
ANISOU  350  O   HIS A 114     4026   3977   4096     73    500   -280       O  
ATOM    351  CB  HIS A 114      21.159  -2.766 -12.458  1.00 32.81           C  
ANISOU  351  CB  HIS A 114     4111   4172   4184    -34    416   -344       C  
ATOM    352  CG  HIS A 114      19.890  -2.037 -12.122  1.00 33.36           C  
ANISOU  352  CG  HIS A 114     4148   4260   4265    -71    375   -341       C  
ATOM    353  CD2 HIS A 114      19.032  -1.275 -12.910  1.00 32.94           C  
ANISOU  353  CD2 HIS A 114     4065   4267   4182    -97    330   -354       C  
ATOM    354  ND1 HIS A 114      19.402  -1.986 -10.877  1.00 30.60           N  
ANISOU  354  ND1 HIS A 114     3793   3874   3958    -75    377   -319       N  
ATOM    355  CE1 HIS A 114      18.300  -1.232 -10.860  1.00 30.41           C  
ANISOU  355  CE1 HIS A 114     3736   3883   3934   -102    339   -319       C  
ATOM    356  NE2 HIS A 114      18.066  -0.803 -12.098  1.00 31.44           N  
ANISOU  356  NE2 HIS A 114     3850   4073   4021   -115    309   -339       N  
ATOM    357  N   LYS A 115      24.595  -2.676 -12.736  1.00 31.61           N  
ANISOU  357  N   LYS A 115     3957   4051   4002     84    473   -263       N  
ATOM    358  CA  LYS A 115      25.884  -3.344 -12.641  1.00 34.99           C  
ANISOU  358  CA  LYS A 115     4396   4466   4433    138    518   -247       C  
ATOM    359  C   LYS A 115      26.691  -2.800 -11.455  1.00 35.87           C  
ANISOU  359  C   LYS A 115     4474   4584   4571    169    508   -185       C  
ATOM    360  O   LYS A 115      27.473  -3.535 -10.862  1.00 32.77           O  
ANISOU  360  O   LYS A 115     4091   4165   4193    217    542   -169       O  
ATOM    361  CB  LYS A 115      26.649  -3.195 -13.954  1.00 35.84           C  
ANISOU  361  CB  LYS A 115     4497   4626   4493    156    532   -253       C  
ATOM    362  CG  LYS A 115      25.798  -3.686 -15.116  1.00 39.59           C  
ANISOU  362  CG  LYS A 115     5006   5102   4932    123    534   -320       C  
ATOM    363  CD  LYS A 115      26.505  -3.729 -16.440  1.00 41.41           C  
ANISOU  363  CD  LYS A 115     5244   5381   5109    146    557   -334       C  
ATOM    364  CE  LYS A 115      25.566  -4.312 -17.479  1.00 41.55           C  
ANISOU  364  CE  LYS A 115     5300   5398   5087    111    554   -411       C  
ATOM    365  NZ  LYS A 115      26.365  -4.783 -18.630  1.00 48.50           N1+
ANISOU  365  NZ  LYS A 115     6206   6305   5915    147    595   -436       N1+
ATOM    366  N   ILE A 116      26.449  -1.538 -11.086  1.00 31.81           N  
ANISOU  366  N   ILE A 116     3923   4102   4060    144    461   -153       N  
ATOM    367  CA  ILE A 116      27.193  -0.870 -10.018  1.00 29.49           C  
ANISOU  367  CA  ILE A 116     3596   3822   3786    164    443   -102       C  
ATOM    368  C   ILE A 116      26.430  -0.912  -8.699  1.00 28.72           C  
ANISOU  368  C   ILE A 116     3511   3682   3718    156    428    -97       C  
ATOM    369  O   ILE A 116      27.009  -1.204  -7.660  1.00 29.60           O  
ANISOU  369  O   ILE A 116     3620   3780   3844    191    436    -71       O  
ATOM    370  CB  ILE A 116      27.554   0.586 -10.429  1.00 30.30           C  
ANISOU  370  CB  ILE A 116     3657   3980   3875    141    408    -70       C  
ATOM    371  CG1 ILE A 116      28.593   0.530 -11.545  1.00 30.63           C  
ANISOU  371  CG1 ILE A 116     3682   4066   3890    160    435    -63       C  
ATOM    372  CG2 ILE A 116      28.089   1.405  -9.249  1.00 28.11           C  
ANISOU  372  CG2 ILE A 116     3347   3712   3621    143    379    -29       C  
ATOM    373  CD1 ILE A 116      28.971   1.870 -12.099  1.00 31.37           C  
ANISOU  373  CD1 ILE A 116     3740   4209   3970    135    413    -29       C  
ATOM    374  N   ILE A 117      25.130  -0.648  -8.736  1.00 26.24           N  
ANISOU  374  N   ILE A 117     3208   3352   3407    114    408   -119       N  
ATOM    375  CA  ILE A 117      24.306  -0.697  -7.537  1.00 26.60           C  
ANISOU  375  CA  ILE A 117     3266   3361   3480    106    400   -115       C  
ATOM    376  C   ILE A 117      23.562  -2.036  -7.462  1.00 28.99           C  
ANISOU  376  C   ILE A 117     3610   3606   3799    100    440   -152       C  
ATOM    377  O   ILE A 117      22.715  -2.331  -8.282  1.00 29.06           O  
ANISOU  377  O   ILE A 117     3628   3610   3802     63    442   -194       O  
ATOM    378  CB  ILE A 117      23.329   0.499  -7.503  1.00 25.08           C  
ANISOU  378  CB  ILE A 117     3053   3188   3286     69    356   -111       C  
ATOM    379  CG1 ILE A 117      24.105   1.833  -7.555  1.00 26.24           C  
ANISOU  379  CG1 ILE A 117     3168   3378   3422     71    324    -75       C  
ATOM    380  CG2 ILE A 117      22.424   0.465  -6.281  1.00 23.74           C  
ANISOU  380  CG2 ILE A 117     2894   2983   3140     63    354   -107       C  
ATOM    381  CD1 ILE A 117      25.158   2.018  -6.464  1.00 22.45           C  
ANISOU  381  CD1 ILE A 117     2676   2899   2952    100    320    -41       C  
ATOM    382  N   LYS A 118      23.879  -2.835  -6.450  1.00 31.01           N  
ANISOU  382  N   LYS A 118     3889   3817   4073    135    471   -135       N  
ATOM    383  CA  LYS A 118      23.331  -4.202  -6.319  1.00 31.25           C  
ANISOU  383  CA  LYS A 118     3968   3780   4125    133    522   -164       C  
ATOM    384  C   LYS A 118      22.102  -4.290  -5.447  1.00 29.21           C  
ANISOU  384  C   LYS A 118     3721   3484   3893    102    524   -167       C  
ATOM    385  O   LYS A 118      21.345  -5.243  -5.559  1.00 29.60           O  
ANISOU  385  O   LYS A 118     3802   3481   3964     74    561   -200       O  
ATOM    386  CB  LYS A 118      24.404  -5.139  -5.766  1.00 33.07           C  
ANISOU  386  CB  LYS A 118     4226   3977   4360    199    566   -138       C  
ATOM    387  CG  LYS A 118      25.571  -5.362  -6.736  1.00 32.04           C  
ANISOU  387  CG  LYS A 118     4088   3876   4207    233    580   -142       C  
ATOM    388  CD  LYS A 118      25.053  -5.678  -8.135  1.00 35.25           C  
ANISOU  388  CD  LYS A 118     4512   4280   4601    191    590   -201       C  
ATOM    389  CE  LYS A 118      26.167  -6.061  -9.099  1.00 38.45           C  
ANISOU  389  CE  LYS A 118     4921   4707   4981    232    617   -209       C  
ATOM    390  NZ  LYS A 118      25.568  -6.265 -10.443  1.00 38.51           N1+
ANISOU  390  NZ  LYS A 118     4946   4719   4966    188    620   -270       N1+
ATOM    391  N  AGLN A 119      21.957  -3.343  -4.528  0.50 26.72           N  
ANISOU  391  N  AGLN A 119     3380   3192   3577    107    491   -131       N  
ATOM    392  N  BGLN A 119      21.888  -3.267  -4.619  0.50 27.29           N  
ANISOU  392  N  BGLN A 119     3450   3268   3648    103    488   -134       N  
ATOM    393  CA AGLN A 119      20.746  -3.207  -3.743  0.50 24.96           C  
ANISOU  393  CA AGLN A 119     3160   2948   3374     79    491   -131       C  
ATOM    394  CA BGLN A 119      20.759  -3.210  -3.696  0.50 26.19           C  
ANISOU  394  CA BGLN A 119     3316   3103   3530     81    492   -130       C  
ATOM    395  C  AGLN A 119      20.269  -1.785  -3.937  0.50 25.38           C  
ANISOU  395  C  AGLN A 119     3172   3056   3415     55    436   -127       C  
ATOM    396  C  BGLN A 119      20.068  -1.850  -3.786  0.50 26.50           C  
ANISOU  396  C  BGLN A 119     3315   3190   3561     51    440   -128       C  
ATOM    397  O  AGLN A 119      20.752  -0.868  -3.266  0.50 23.15           O  
ANISOU  397  O  AGLN A 119     2875   2799   3122     78    407    -94       O  
ATOM    398  O  BGLN A 119      20.164  -1.043  -2.857  0.50 25.35           O  
ANISOU  398  O  BGLN A 119     3160   3059   3411     71    418    -96       O  
ATOM    399  CB AGLN A 119      20.982  -3.478  -2.261  0.50 24.55           C  
ANISOU  399  CB AGLN A 119     3131   2866   3330    123    513    -89       C  
ATOM    400  CB BGLN A 119      21.248  -3.437  -2.266  0.50 26.67           C  
ANISOU  400  CB BGLN A 119     3398   3140   3594    132    510    -84       C  
ATOM    401  CG AGLN A 119      19.686  -3.481  -1.455  0.50 24.53           C  
ANISOU  401  CG AGLN A 119     3134   2837   3348     95    526    -88       C  
ATOM    402  CG BGLN A 119      22.191  -4.618  -2.132  0.50 28.32           C  
ANISOU  402  CG BGLN A 119     3644   3311   3805    182    557    -72       C  
ATOM    403  CD AGLN A 119      19.926  -3.502   0.048  0.50 24.60           C  
ANISOU  403  CD AGLN A 119     3163   2830   3351    143    540    -42       C  
ATOM    404  CD BGLN A 119      22.740  -4.791  -0.735  0.50 28.77           C  
ANISOU  404  CD BGLN A 119     3717   3357   3854    242    569    -21       C  
ATOM    405  NE2AGLN A 119      21.172  -3.673   0.440  0.50 24.18           N  
ANISOU  405  NE2AGLN A 119     3122   2787   3279    200    539    -12       N  
ATOM    406  NE2BGLN A 119      23.809  -5.560  -0.623  0.50 30.57           N  
ANISOU  406  NE2BGLN A 119     3966   3573   4075    301    597      0       N  
ATOM    407  OE1AGLN A 119      18.993  -3.376   0.838  0.50 23.70           O  
ANISOU  407  OE1AGLN A 119     3054   2702   3248    131    552    -33       O  
ATOM    408  OE1BGLN A 119      22.210  -4.251   0.231  0.50 28.97           O  
ANISOU  408  OE1BGLN A 119     3740   3389   3877    240    554     -1       O  
ATOM    409  N   PRO A 120      19.360  -1.590  -4.904  1.00 25.63           N  
ANISOU  409  N   PRO A 120     3184   3106   3445      8    420   -163       N  
ATOM    410  CA  PRO A 120      18.689  -0.303  -5.070  1.00 23.96           C  
ANISOU  410  CA  PRO A 120     2937   2939   3224     -9    374   -157       C  
ATOM    411  C   PRO A 120      17.729  -0.044  -3.906  1.00 24.80           C  
ANISOU  411  C   PRO A 120     3041   3029   3352    -12    378   -142       C  
ATOM    412  O   PRO A 120      17.173  -0.982  -3.378  1.00 22.58           O  
ANISOU  412  O   PRO A 120     2777   2706   3094    -23    417   -152       O  
ATOM    413  CB  PRO A 120      17.915  -0.482  -6.383  1.00 25.65           C  
ANISOU  413  CB  PRO A 120     3136   3179   3431    -52    364   -202       C  
ATOM    414  CG  PRO A 120      18.622  -1.582  -7.118  1.00 27.29           C  
ANISOU  414  CG  PRO A 120     3371   3365   3631    -50    395   -230       C  
ATOM    415  CD  PRO A 120      19.086  -2.504  -6.033  1.00 26.65           C  
ANISOU  415  CD  PRO A 120     3326   3224   3575    -22    441   -213       C  
ATOM    416  N   MET A 121      17.564   1.214  -3.513  1.00 22.05           N  
ANISOU  416  N   MET A 121     2674   2709   2994     -2    344   -118       N  
ATOM    417  CA  MET A 121      16.641   1.590  -2.471  1.00 22.35           C  
ANISOU  417  CA  MET A 121     2708   2736   3045      0    348   -105       C  
ATOM    418  C   MET A 121      16.172   3.014  -2.718  1.00 23.37           C  
ANISOU  418  C   MET A 121     2810   2904   3162      0    305    -95       C  
ATOM    419  O   MET A 121      16.899   3.803  -3.306  1.00 23.83           O  
ANISOU  419  O   MET A 121     2863   2986   3202      7    275    -85       O  
ATOM    420  CB  MET A 121      17.335   1.485  -1.115  1.00 21.78           C  
ANISOU  420  CB  MET A 121     2666   2638   2971     40    363    -73       C  
ATOM    421  CG  MET A 121      16.440   1.536   0.117  1.00 22.46           C  
ANISOU  421  CG  MET A 121     2760   2704   3067     50    384    -59       C  
ATOM    422  SD  MET A 121      14.858   0.648   0.096  1.00 27.41           S  
ANISOU  422  SD  MET A 121     3374   3309   3729      9    428    -82       S  
ATOM    423  CE  MET A 121      15.503  -1.046   0.065  1.00 24.18           C  
ANISOU  423  CE  MET A 121     3006   2845   3336      7    482    -89       C  
ATOM    424  N   ASP A 122      14.963   3.317  -2.256  1.00 22.44           N  
ANISOU  424  N   ASP A 122     2676   2790   3058     -5    309    -96       N  
ATOM    425  CA  ASP A 122      14.323   4.600  -2.480  1.00 24.69           C  
ANISOU  425  CA  ASP A 122     2937   3108   3334      2    276    -86       C  
ATOM    426  C   ASP A 122      13.303   4.837  -1.354  1.00 24.74           C  
ANISOU  426  C   ASP A 122     2940   3104   3355     15    295    -75       C  
ATOM    427  O   ASP A 122      12.879   3.894  -0.684  1.00 24.40           O  
ANISOU  427  O   ASP A 122     2903   3036   3332      6    334    -80       O  
ATOM    428  CB  ASP A 122      13.605   4.597  -3.836  1.00 25.23           C  
ANISOU  428  CB  ASP A 122     2968   3218   3397    -25    256   -109       C  
ATOM    429  CG  ASP A 122      12.450   3.638  -3.871  1.00 28.01           C  
ANISOU  429  CG  ASP A 122     3295   3573   3773    -59    280   -139       C  
ATOM    430  OD1 ASP A 122      12.703   2.418  -4.014  1.00 30.25           O  
ANISOU  430  OD1 ASP A 122     3594   3830   4069    -85    308   -163       O  
ATOM    431  OD2 ASP A 122      11.288   4.093  -3.710  1.00 29.90           O1-
ANISOU  431  OD2 ASP A 122     3499   3839   4022    -59    275   -137       O1-
ATOM    432  N  AMET A 123      12.894   6.084  -1.166  0.50 26.02           N  
ANISOU  432  N  AMET A 123     3094   3281   3508     39    273    -59       N  
ATOM    433  N  BMET A 123      12.917   6.096  -1.173  0.50 26.50           N  
ANISOU  433  N  BMET A 123     3156   3343   3570     39    272    -59       N  
ATOM    434  CA AMET A 123      11.957   6.436  -0.086  0.50 26.06           C  
ANISOU  434  CA AMET A 123     3097   3280   3523     61    293    -48       C  
ATOM    435  CA BMET A 123      11.952   6.495  -0.135  0.50 26.98           C  
ANISOU  435  CA BMET A 123     3213   3398   3639     62    291    -47       C  
ATOM    436  C  AMET A 123      10.543   5.938  -0.302  0.50 27.35           C  
ANISOU  436  C  AMET A 123     3214   3468   3710     40    313    -61       C  
ATOM    437  C  BMET A 123      10.604   5.828  -0.301  0.50 27.60           C  
ANISOU  437  C  BMET A 123     3247   3497   3742     37    315    -63       C  
ATOM    438  O  AMET A 123       9.763   5.876   0.650  0.50 27.86           O  
ANISOU  438  O  AMET A 123     3273   3524   3786     53    344    -53       O  
ATOM    439  O  BMET A 123       9.942   5.505   0.687  0.50 28.23           O  
ANISOU  439  O  BMET A 123     3326   3562   3835     45    352    -56       O  
ATOM    440  CB AMET A 123      11.898   7.953   0.111  0.50 26.05           C  
ANISOU  440  CB AMET A 123     3105   3284   3506     96    266    -29       C  
ATOM    441  CB BMET A 123      11.723   8.011  -0.153  0.50 27.75           C  
ANISOU  441  CB BMET A 123     3311   3508   3723     94    262    -31       C  
ATOM    442  CG AMET A 123      13.151   8.557   0.722  0.50 25.67           C  
ANISOU  442  CG AMET A 123     3104   3207   3440    114    251    -18       C  
ATOM    443  CG BMET A 123      12.963   8.869   0.058  0.50 27.98           C  
ANISOU  443  CG BMET A 123     3381   3514   3732    110    238    -18       C  
ATOM    444  SD AMET A 123      12.823  10.186   1.415  0.50 24.60           S  
ANISOU  444  SD AMET A 123     2994   3058   3293    155    239     -4       S  
ATOM    445  SD BMET A 123      12.553  10.635   0.073  0.50 27.70           S  
ANISOU  445  SD BMET A 123     3357   3477   3688    145    215      0       S  
ATOM    446  CE AMET A 123      13.581  11.294   0.230  0.50 26.66           C  
ANISOU  446  CE AMET A 123     3260   3322   3546    146    198      4       C  
ATOM    447  CE BMET A 123      11.162  10.638   1.170  0.50 28.09           C  
ANISOU  447  CE BMET A 123     3397   3526   3747    177    250      0       C  
ATOM    448  N   GLY A 124      10.187   5.645  -1.550  1.00 28.46           N  
ANISOU  448  N   GLY A 124     3316   3644   3852      8    293    -83       N  
ATOM    449  CA  GLY A 124       8.904   4.998  -1.846  1.00 28.76           C  
ANISOU  449  CA  GLY A 124     3301   3712   3914    -25    309   -105       C  
ATOM    450  C   GLY A 124       8.825   3.608  -1.230  1.00 28.18           C  
ANISOU  450  C   GLY A 124     3240   3597   3869    -60    360   -120       C  
ATOM    451  O   GLY A 124       7.870   3.270  -0.502  1.00 26.44           O  
ANISOU  451  O   GLY A 124     2997   3374   3674    -69    397   -117       O  
ATOM    452  N   THR A 125       9.854   2.807  -1.494  1.00 25.79           N  
ANISOU  452  N   THR A 125     2976   3260   3562    -75    367   -132       N  
ATOM    453  CA  THR A 125       9.977   1.481  -0.884  1.00 27.08           C  
ANISOU  453  CA  THR A 125     3167   3370   3751    -98    421   -139       C  
ATOM    454  C   THR A 125       9.991   1.571   0.654  1.00 28.87           C  
ANISOU  454  C   THR A 125     3426   3562   3980    -60    459   -102       C  
ATOM    455  O   THR A 125       9.272   0.854   1.319  1.00 32.52           O  
ANISOU  455  O   THR A 125     3884   4001   4469    -78    509    -99       O  
ATOM    456  CB  THR A 125      11.251   0.793  -1.377  1.00 28.79           C  
ANISOU  456  CB  THR A 125     3427   3555   3956   -101    421   -150       C  
ATOM    457  CG2 THR A 125      11.370  -0.638  -0.829  1.00 25.89           C  
ANISOU  457  CG2 THR A 125     3095   3125   3616   -120    482   -155       C  
ATOM    458  OG1 THR A 125      11.228   0.787  -2.803  1.00 28.81           O  
ANISOU  458  OG1 THR A 125     3403   3595   3947   -132    386   -185       O  
ATOM    459  N   ILE A 126      10.777   2.477   1.218  1.00 29.04           N  
ANISOU  459  N   ILE A 126     3478   3582   3971    -10    437    -75       N  
ATOM    460  CA  ILE A 126      10.851   2.593   2.676  1.00 29.87           C  
ANISOU  460  CA  ILE A 126     3619   3661   4068     29    468    -44       C  
ATOM    461  C   ILE A 126       9.483   2.999   3.272  1.00 31.00           C  
ANISOU  461  C   ILE A 126     3730   3824   4226     35    492    -36       C  
ATOM    462  O   ILE A 126       9.021   2.413   4.256  1.00 31.89           O  
ANISOU  462  O   ILE A 126     3854   3911   4348     40    545    -19       O  
ATOM    463  CB  ILE A 126      11.931   3.606   3.107  1.00 29.39           C  
ANISOU  463  CB  ILE A 126     3593   3602   3970     76    430    -26       C  
ATOM    464  CG1 ILE A 126      13.313   3.109   2.699  1.00 27.53           C  
ANISOU  464  CG1 ILE A 126     3384   3352   3723     75    415    -28       C  
ATOM    465  CG2 ILE A 126      11.878   3.846   4.620  1.00 28.68           C  
ANISOU  465  CG2 ILE A 126     3538   3496   3861    119    456     -1       C  
ATOM    466  CD1 ILE A 126      14.402   4.167   2.793  1.00 25.66           C  
ANISOU  466  CD1 ILE A 126     3164   3129   3456    103    369    -19       C  
ATOM    467  N   LYS A 127       8.842   3.985   2.654  1.00 31.01           N  
ANISOU  467  N   LYS A 127     3687   3869   4224     38    456    -43       N  
ATOM    468  CA  LYS A 127       7.540   4.481   3.098  1.00 32.79           C  
ANISOU  468  CA  LYS A 127     3872   4122   4462     51    476    -34       C  
ATOM    469  C   LYS A 127       6.499   3.361   3.075  1.00 34.99           C  
ANISOU  469  C   LYS A 127     4108   4405   4782      1    523    -47       C  
ATOM    470  O   LYS A 127       5.740   3.201   4.018  1.00 37.45           O  
ANISOU  470  O   LYS A 127     4410   4711   5106     11    572    -29       O  
ATOM    471  CB  LYS A 127       7.097   5.662   2.224  1.00 33.54           C  
ANISOU  471  CB  LYS A 127     3927   4267   4548     66    426    -39       C  
ATOM    472  CG  LYS A 127       5.739   6.289   2.576  1.00 37.74           C  
ANISOU  472  CG  LYS A 127     4410   4837   5091     92    443    -27       C  
ATOM    473  CD  LYS A 127       5.622   7.702   1.996  1.00 39.88           C  
ANISOU  473  CD  LYS A 127     4671   5140   5341    135    396    -18       C  
ATOM    474  CE  LYS A 127       4.226   8.306   2.130  1.00 43.30           C  
ANISOU  474  CE  LYS A 127     5044   5621   5786    166    409     -6       C  
ATOM    475  NZ  LYS A 127       3.285   7.740   1.126  1.00 44.75           N1+
ANISOU  475  NZ  LYS A 127     5141   5866   5993    122    397    -26       N1+
ATOM    476  N   ARG A 128       6.466   2.608   1.982  1.00 35.77           N  
ANISOU  476  N   ARG A 128     4178   4512   4899    -55    510    -79       N  
ATOM    477  CA  ARG A 128       5.596   1.438   1.855  1.00 41.20           C  
ANISOU  477  CA  ARG A 128     4828   5195   5631   -118    553   -101       C  
ATOM    478  C   ARG A 128       5.870   0.408   2.966  1.00 41.08           C  
ANISOU  478  C   ARG A 128     4865   5110   5631   -122    624    -80       C  
ATOM    479  O   ARG A 128       4.938  -0.117   3.574  1.00 39.26           O  
ANISOU  479  O   ARG A 128     4610   4873   5433   -146    680    -72       O  
ATOM    480  CB  ARG A 128       5.782   0.802   0.473  1.00 44.31           C  
ANISOU  480  CB  ARG A 128     5202   5600   6032   -176    522   -147       C  
ATOM    481  CG  ARG A 128       4.643  -0.080  -0.003  1.00 52.14           C  
ANISOU  481  CG  ARG A 128     6131   6611   7067   -253    544   -185       C  
ATOM    482  CD  ARG A 128       4.693  -0.276  -1.521  1.00 58.52           C  
ANISOU  482  CD  ARG A 128     6909   7459   7866   -298    491   -236       C  
ATOM    483  NE  ARG A 128       5.944  -0.921  -1.946  1.00 65.18           N  
ANISOU  483  NE  ARG A 128     7820   8248   8694   -303    490   -251       N  
ATOM    484  CZ  ARG A 128       6.889  -0.376  -2.721  1.00 62.52           C  
ANISOU  484  CZ  ARG A 128     7509   7928   8316   -273    440   -253       C  
ATOM    485  NH1 ARG A 128       6.772   0.856  -3.221  1.00 63.88           N1+
ANISOU  485  NH1 ARG A 128     7649   8164   8456   -236    385   -240       N1+
ATOM    486  NH2 ARG A 128       7.975  -1.088  -3.006  1.00 62.06           N  
ANISOU  486  NH2 ARG A 128     7508   7820   8249   -277    451   -266       N  
ATOM    487  N   ARG A 129       7.149   0.140   3.231  1.00 38.29           N  
ANISOU  487  N   ARG A 129     4583   4711   5254    -94    623    -68       N  
ATOM    488  CA  ARG A 129       7.541  -0.796   4.284  1.00 37.32           C  
ANISOU  488  CA  ARG A 129     4518   4524   5136    -82    686    -40       C  
ATOM    489  C   ARG A 129       7.106  -0.334   5.674  1.00 38.31           C  
ANISOU  489  C   ARG A 129     4658   4651   5247    -33    724      0       C  
ATOM    490  O   ARG A 129       6.663  -1.146   6.492  1.00 41.77           O  
ANISOU  490  O   ARG A 129     5111   5052   5704    -42    794     22       O  
ATOM    491  CB  ARG A 129       9.054  -1.049   4.239  1.00 37.09           C  
ANISOU  491  CB  ARG A 129     4553   4461   5078    -50    668    -33       C  
ATOM    492  CG  ARG A 129       9.461  -1.917   3.062  1.00 34.81           C  
ANISOU  492  CG  ARG A 129     4266   4152   4809    -99    659    -71       C  
ATOM    493  CD  ARG A 129      10.967  -2.106   2.993  1.00 36.70           C  
ANISOU  493  CD  ARG A 129     4559   4366   5018    -59    642    -60       C  
ATOM    494  NE  ARG A 129      11.328  -2.956   1.870  1.00 36.12           N  
ANISOU  494  NE  ARG A 129     4491   4272   4961   -100    642    -98       N  
ATOM    495  CZ  ARG A 129      12.544  -3.424   1.628  1.00 38.45           C  
ANISOU  495  CZ  ARG A 129     4829   4540   5240    -74    640    -95       C  
ATOM    496  NH1 ARG A 129      13.580  -3.134   2.423  1.00 34.81           N1+
ANISOU  496  NH1 ARG A 129     4403   4074   4746     -9    633    -55       N1+
ATOM    497  NH2 ARG A 129      12.721  -4.201   0.573  1.00 41.97           N  
ANISOU  497  NH2 ARG A 129     5279   4966   5701   -113    645   -135       N  
ATOM    498  N   LEU A 130       7.221   0.964   5.940  1.00 35.51           N  
ANISOU  498  N   LEU A 130     4301   4333   4856     18    682     10       N  
ATOM    499  CA  LEU A 130       6.734   1.523   7.194  1.00 36.62           C  
ANISOU  499  CA  LEU A 130     4454   4480   4977     68    715     42       C  
ATOM    500  C   LEU A 130       5.210   1.393   7.275  1.00 39.71           C  
ANISOU  500  C   LEU A 130     4780   4899   5407     38    759     42       C  
ATOM    501  O   LEU A 130       4.686   0.990   8.304  1.00 39.68           O  
ANISOU  501  O   LEU A 130     4788   4879   5409     50    826     70       O  
ATOM    502  CB  LEU A 130       7.165   2.987   7.350  1.00 37.35           C  
ANISOU  502  CB  LEU A 130     4562   4601   5026    124    659     44       C  
ATOM    503  CG  LEU A 130       8.665   3.208   7.599  1.00 36.37           C  
ANISOU  503  CG  LEU A 130     4503   4456   4861    158    621     49       C  
ATOM    504  CD1 LEU A 130       9.088   4.632   7.267  1.00 36.48           C  
ANISOU  504  CD1 LEU A 130     4517   4494   4846    185    557     37       C  
ATOM    505  CD2 LEU A 130       9.022   2.858   9.040  1.00 37.31           C  
ANISOU  505  CD2 LEU A 130     4681   4548   4946    203    664     81       C  
ATOM    506  N   GLU A 131       4.509   1.712   6.190  1.00 40.72           N  
ANISOU  506  N   GLU A 131     4836   5074   5561      0    724     12       N  
ATOM    507  CA  GLU A 131       3.034   1.646   6.173  1.00 44.50           C  
ANISOU  507  CA  GLU A 131     5234   5595   6078    -28    758     10       C  
ATOM    508  C   GLU A 131       2.507   0.219   6.301  1.00 47.43           C  
ANISOU  508  C   GLU A 131     5589   5932   6499    -99    826      5       C  
ATOM    509  O   GLU A 131       1.402   0.020   6.780  1.00 54.75           O  
ANISOU  509  O   GLU A 131     6466   6878   7456   -117    880     17       O  
ATOM    510  CB  GLU A 131       2.457   2.277   4.898  1.00 43.95           C  
ANISOU  510  CB  GLU A 131     5086   5592   6018    -50    696    -21       C  
ATOM    511  CG  GLU A 131       2.591   3.796   4.829  1.00 45.60           C  
ANISOU  511  CG  GLU A 131     5299   5837   6188     21    644     -9       C  
ATOM    512  CD  GLU A 131       2.456   4.357   3.419  1.00 45.75           C  
ANISOU  512  CD  GLU A 131     5266   5910   6204      7    574    -35       C  
ATOM    513  OE1 GLU A 131       2.292   3.570   2.466  1.00 51.54           O  
ANISOU  513  OE1 GLU A 131     5961   6660   6961    -58    559    -68       O  
ATOM    514  OE2 GLU A 131       2.523   5.593   3.254  1.00 44.09           O1-
ANISOU  514  OE2 GLU A 131     5060   5725   5966     64    535    -23       O1-
ATOM    515  N   ASN A 132       3.297  -0.765   5.880  1.00 47.76           N  
ANISOU  515  N   ASN A 132     5674   5921   6551   -139    828    -10       N  
ATOM    516  CA  ASN A 132       2.888  -2.164   5.916  1.00 46.65           C  
ANISOU  516  CA  ASN A 132     5531   5732   6462   -211    895    -19       C  
ATOM    517  C   ASN A 132       3.544  -2.957   7.042  1.00 47.81           C  
ANISOU  517  C   ASN A 132     5765   5800   6598   -182    964     23       C  
ATOM    518  O   ASN A 132       3.529  -4.185   7.033  1.00 54.16           O  
ANISOU  518  O   ASN A 132     6594   6544   7441   -234   1019     20       O  
ATOM    519  CB  ASN A 132       3.199  -2.816   4.575  1.00 49.48           C  
ANISOU  519  CB  ASN A 132     5876   6081   6841   -279    857    -73       C  
ATOM    520  CG  ASN A 132       2.422  -2.192   3.441  1.00 53.54           C  
ANISOU  520  CG  ASN A 132     6299   6679   7363   -313    794   -115       C  
ATOM    521  ND2 ASN A 132       2.958  -2.286   2.231  1.00 53.62           N  
ANISOU  521  ND2 ASN A 132     6309   6699   7362   -339    736   -158       N  
ATOM    522  OD1 ASN A 132       1.341  -1.638   3.649  1.00 61.76           O  
ANISOU  522  OD1 ASN A 132     7267   7779   8417   -310    800   -107       O  
ATOM    523  N   ASN A 133       4.105  -2.255   8.018  1.00 46.53           N  
ANISOU  523  N   ASN A 133     5654   5639   6384    -98    961     63       N  
ATOM    524  CA  ASN A 133       4.748  -2.890   9.165  1.00 50.52           C  
ANISOU  524  CA  ASN A 133     6243   6084   6866    -55   1019    110       C  
ATOM    525  C   ASN A 133       5.711  -4.002   8.740  1.00 49.66           C  
ANISOU  525  C   ASN A 133     6190   5908   6768    -77   1028    103       C  
ATOM    526  O   ASN A 133       5.734  -5.089   9.330  1.00 48.78           O  
ANISOU  526  O   ASN A 133     6125   5732   6676    -87   1104    132       O  
ATOM    527  CB  ASN A 133       3.681  -3.404  10.155  1.00 52.58           C  
ANISOU  527  CB  ASN A 133     6492   6330   7153    -67   1115    147       C  
ATOM    528  CG  ASN A 133       2.766  -2.295  10.645  1.00 52.85           C  
ANISOU  528  CG  ASN A 133     6475   6432   7173    -32   1114    157       C  
ATOM    529  ND2 ASN A 133       1.467  -2.543  10.612  1.00 54.46           N  
ANISOU  529  ND2 ASN A 133     6605   6660   7428    -84   1163    155       N  
ATOM    530  OD1 ASN A 133       3.226  -1.219  11.035  1.00 57.94           O  
ANISOU  530  OD1 ASN A 133     7145   7108   7762     40   1068    165       O  
ATOM    531  N   TYR A 134       6.504  -3.714   7.707  1.00 47.76           N  
ANISOU  531  N   TYR A 134     5948   5682   6516    -82    954     66       N  
ATOM    532  CA  TYR A 134       7.461  -4.677   7.172  1.00 45.14           C  
ANISOU  532  CA  TYR A 134     5664   5293   6191    -97    957     54       C  
ATOM    533  C   TYR A 134       8.638  -4.846   8.125  1.00 43.51           C  
ANISOU  533  C   TYR A 134     5539   5053   5937    -16    970    102       C  
ATOM    534  O   TYR A 134       9.143  -5.959   8.295  1.00 45.38           O  
ANISOU  534  O   TYR A 134     5831   5224   6186    -14   1019    120       O  
ATOM    535  CB  TYR A 134       7.944  -4.219   5.787  1.00 48.67           C  
ANISOU  535  CB  TYR A 134     6081   5777   6633   -119    875      3       C  
ATOM    536  CG  TYR A 134       9.144  -4.958   5.231  1.00 45.62           C  
ANISOU  536  CG  TYR A 134     5747   5346   6240   -113    867     -7       C  
ATOM    537  CD1 TYR A 134      10.439  -4.516   5.491  1.00 46.35           C  
ANISOU  537  CD1 TYR A 134     5881   5445   6282    -42    829     15       C  
ATOM    538  CD2 TYR A 134       8.983  -6.089   4.426  1.00 50.22           C  
ANISOU  538  CD2 TYR A 134     6335   5880   6866   -179    897    -45       C  
ATOM    539  CE1 TYR A 134      11.540  -5.179   4.979  1.00 46.00           C  
ANISOU  539  CE1 TYR A 134     5877   5366   6232    -30    824      8       C  
ATOM    540  CE2 TYR A 134      10.079  -6.764   3.906  1.00 49.78           C  
ANISOU  540  CE2 TYR A 134     6329   5780   6802   -166    895    -56       C  
ATOM    541  CZ  TYR A 134      11.353  -6.311   4.190  1.00 50.29           C  
ANISOU  541  CZ  TYR A 134     6430   5858   6818    -88    860    -26       C  
ATOM    542  OH  TYR A 134      12.441  -6.972   3.673  1.00 48.22           O  
ANISOU  542  OH  TYR A 134     6212   5560   6549    -68    861    -34       O  
ATOM    543  N   TYR A 135       9.069  -3.745   8.744  1.00 42.45           N  
ANISOU  543  N   TYR A 135     5413   4966   5748     50    926    122       N  
ATOM    544  CA  TYR A 135      10.289  -3.737   9.564  1.00 41.79           C  
ANISOU  544  CA  TYR A 135     5396   4871   5609    127    917    160       C  
ATOM    545  C   TYR A 135      10.049  -4.305  10.968  1.00 45.86           C  
ANISOU  545  C   TYR A 135     5963   5354   6108    170    995    216       C  
ATOM    546  O   TYR A 135       9.030  -4.024  11.582  1.00 47.00           O  
ANISOU  546  O   TYR A 135     6086   5512   6256    166   1033    230       O  
ATOM    547  CB  TYR A 135      10.832  -2.318   9.725  1.00 38.14           C  
ANISOU  547  CB  TYR A 135     4925   4471   5095    174    840    153       C  
ATOM    548  CG  TYR A 135      11.275  -1.624   8.452  1.00 39.47           C  
ANISOU  548  CG  TYR A 135     5053   4672   5268    147    762    108       C  
ATOM    549  CD1 TYR A 135      12.373  -2.089   7.739  1.00 38.40           C  
ANISOU  549  CD1 TYR A 135     4934   4521   5131    146    736     97       C  
ATOM    550  CD2 TYR A 135      10.633  -0.471   7.990  1.00 37.90           C  
ANISOU  550  CD2 TYR A 135     4805   4523   5073    131    718     83       C  
ATOM    551  CE1 TYR A 135      12.800  -1.458   6.593  1.00 38.95           C  
ANISOU  551  CE1 TYR A 135     4972   4624   5203    124    672     62       C  
ATOM    552  CE2 TYR A 135      11.064   0.179   6.838  1.00 36.19           C  
ANISOU  552  CE2 TYR A 135     4558   4335   4856    112    651     50       C  
ATOM    553  CZ  TYR A 135      12.149  -0.317   6.149  1.00 36.83           C  
ANISOU  553  CZ  TYR A 135     4656   4401   4934    107    629     40       C  
ATOM    554  OH  TYR A 135      12.598   0.281   5.001  1.00 32.87           O  
ANISOU  554  OH  TYR A 135     4128   3929   4431     88    571     12       O  
ATOM    555  N   TRP A 136      11.022  -5.061  11.475  1.00 50.71           N  
ANISOU  555  N   TRP A 136     6641   5929   6695    219   1019    253       N  
ATOM    556  CA  TRP A 136      11.003  -5.588  12.846  1.00 53.90           C  
ANISOU  556  CA  TRP A 136     7105   6306   7067    277   1088    316       C  
ATOM    557  C   TRP A 136      11.750  -4.713  13.824  1.00 53.42           C  
ANISOU  557  C   TRP A 136     7073   6300   6924    363   1042    339       C  
ATOM    558  O   TRP A 136      11.472  -4.748  15.016  1.00 54.82           O  
ANISOU  558  O   TRP A 136     7287   6479   7061    411   1087    383       O  
ATOM    559  CB  TRP A 136      11.585  -7.005  12.879  1.00 56.07           C  
ANISOU  559  CB  TRP A 136     7439   6505   7359    289   1148    348       C  
ATOM    560  CG  TRP A 136      10.792  -8.021  12.072  1.00 60.64           C  
ANISOU  560  CG  TRP A 136     8003   7016   8020    200   1209    325       C  
ATOM    561  CD1 TRP A 136       9.485  -7.899  11.580  1.00 63.03           C  
ANISOU  561  CD1 TRP A 136     8243   7323   8379    114   1228    289       C  
ATOM    562  CD2 TRP A 136      11.223  -9.370  11.659  1.00 63.75           C  
ANISOU  562  CD2 TRP A 136     8446   7322   8452    185   1263    332       C  
ATOM    563  CE2 TRP A 136      10.098  -9.951  10.913  1.00 66.37           C  
ANISOU  563  CE2 TRP A 136     8742   7611   8864     78   1309    291       C  
ATOM    564  CE3 TRP A 136      12.385 -10.122  11.823  1.00 63.91           C  
ANISOU  564  CE3 TRP A 136     8533   7299   8448    250   1277    366       C  
ATOM    565  NE1 TRP A 136       9.107  -9.029  10.897  1.00 64.40           N  
ANISOU  565  NE1 TRP A 136     8421   7426   8622     40   1282    267       N  
ATOM    566  CZ2 TRP A 136      10.157 -11.228  10.374  1.00 69.11           C  
ANISOU  566  CZ2 TRP A 136     9128   7865   9265     33   1368    280       C  
ATOM    567  CZ3 TRP A 136      12.430 -11.408  11.270  1.00 66.58           C  
ANISOU  567  CZ3 TRP A 136     8912   7543   8842    214   1341    360       C  
ATOM    568  CH2 TRP A 136      11.341 -11.945  10.564  1.00 67.40           C  
ANISOU  568  CH2 TRP A 136     8988   7596   9022    105   1386    315       C  
ATOM    569  N   ALA A 137      12.710  -3.933  13.335  1.00 47.68           N  
ANISOU  569  N   ALA A 137     6331   5616   6168    380    952    309       N  
ATOM    570  CA  ALA A 137      13.492  -3.021  14.176  1.00 47.14           C  
ANISOU  570  CA  ALA A 137     6284   5602   6022    449    896    318       C  
ATOM    571  C   ALA A 137      13.725  -1.707  13.450  1.00 41.11           C  
ANISOU  571  C   ALA A 137     5473   4890   5256    425    807    266       C  
ATOM    572  O   ALA A 137      13.764  -1.677  12.230  1.00 43.39           O  
ANISOU  572  O   ALA A 137     5721   5173   5589    372    778    230       O  
ATOM    573  CB  ALA A 137      14.830  -3.644  14.543  1.00 44.08           C  
ANISOU  573  CB  ALA A 137     5942   5212   5593    512    885    351       C  
ATOM    574  N   ALA A 138      13.886  -0.630  14.211  1.00 44.05           N  
ANISOU  574  N   ALA A 138     5856   5308   5572    465    766    260       N  
ATOM    575  CA  ALA A 138      14.153   0.693  13.654  1.00 42.91           C  
ANISOU  575  CA  ALA A 138     5677   5203   5421    447    686    214       C  
ATOM    576  C   ALA A 138      15.439   0.674  12.841  1.00 43.56           C  
ANISOU  576  C   ALA A 138     5747   5297   5505    438    626    198       C  
ATOM    577  O   ALA A 138      15.499   1.282  11.780  1.00 36.41           O  
ANISOU  577  O   ALA A 138     4801   4402   4630    394    582    162       O  
ATOM    578  CB  ALA A 138      14.247   1.736  14.750  1.00 39.84           C  
ANISOU  578  CB  ALA A 138     5317   4852   4966    495    658    211       C  
ATOM    579  N   SER A 139      16.445  -0.048  13.338  1.00 43.56           N  
ANISOU  579  N   SER A 139     5780   5298   5473    485    628    228       N  
ATOM    580  CA  SER A 139      17.750  -0.133  12.684  1.00 41.86           C  
ANISOU  580  CA  SER A 139     5548   5100   5254    487    576    218       C  
ATOM    581  C   SER A 139      17.674  -0.703  11.258  1.00 39.14           C  
ANISOU  581  C   SER A 139     5172   4724   4975    432    587    199       C  
ATOM    582  O   SER A 139      18.508  -0.382  10.417  1.00 38.99           O  
ANISOU  582  O   SER A 139     5124   4726   4962    416    537    177       O  
ATOM    583  CB  SER A 139      18.720  -0.978  13.521  1.00 46.66           C  
ANISOU  583  CB  SER A 139     6196   5716   5817    558    589    262       C  
ATOM    584  OG  SER A 139      18.469  -2.364  13.337  1.00 48.41           O  
ANISOU  584  OG  SER A 139     6441   5879   6072    562    663    296       O  
ATOM    585  N  AGLU A 140      16.684  -1.557  10.999  0.50 37.95           N  
ANISOU  585  N  AGLU A 140     5026   4524   4869    402    654    206       N  
ATOM    586  N  BGLU A 140      16.681  -1.545  11.004  0.50 37.47           N  
ANISOU  586  N  BGLU A 140     4965   4463   4808    402    654    206       N  
ATOM    587  CA AGLU A 140      16.463  -2.102   9.661  0.50 35.96           C  
ANISOU  587  CA AGLU A 140     4745   4242   4674    344    665    179       C  
ATOM    588  CA BGLU A 140      16.458  -2.096   9.681  0.50 35.13           C  
ANISOU  588  CA BGLU A 140     4640   4136   4568    344    666    180       C  
ATOM    589  C  AGLU A 140      15.969  -1.015   8.690  0.50 34.37           C  
ANISOU  589  C  AGLU A 140     4491   4071   4494    290    615    134       C  
ATOM    590  C  BGLU A 140      15.975  -1.014   8.699  0.50 33.96           C  
ANISOU  590  C  BGLU A 140     4440   4020   4442    290    615    134       C  
ATOM    591  O  AGLU A 140      16.390  -0.967   7.533  0.50 34.34           O  
ANISOU  591  O  AGLU A 140     4461   4075   4511    259    584    107       O  
ATOM    592  O  BGLU A 140      16.407  -0.968   7.547  0.50 34.03           O  
ANISOU  592  O  BGLU A 140     4422   4035   4470    260    584    107       O  
ATOM    593  CB AGLU A 140      15.479  -3.277   9.715  0.50 38.70           C  
ANISOU  593  CB AGLU A 140     5111   4527   5065    317    750    193       C  
ATOM    594  CB BGLU A 140      15.444  -3.225   9.789  0.50 37.06           C  
ANISOU  594  CB BGLU A 140     4903   4321   4854    319    750    195       C  
ATOM    595  CG AGLU A 140      15.938  -4.431  10.598  0.50 38.95           C  
ANISOU  595  CG AGLU A 140     5203   4516   5079    372    811    245       C  
ATOM    596  CG BGLU A 140      15.287  -4.065   8.543  0.50 35.51           C  
ANISOU  596  CG BGLU A 140     4693   4084   4714    262    771    165       C  
ATOM    597  CD AGLU A 140      14.837  -5.428  10.924  0.50 37.12           C  
ANISOU  597  CD AGLU A 140     4996   4220   4889    345    903    266       C  
ATOM    598  CD BGLU A 140      14.115  -5.014   8.649  0.50 35.05           C  
ANISOU  598  CD BGLU A 140     4644   3968   4703    218    852    170       C  
ATOM    599  OE1AGLU A 140      13.661  -5.177  10.586  0.50 34.82           O  
ANISOU  599  OE1AGLU A 140     4666   3926   4635    283    918    240       O  
ATOM    600  OE1BGLU A 140      13.682  -5.305   9.789  0.50 37.12           O  
ANISOU  600  OE1BGLU A 140     4938   4210   4952    248    905    212       O  
ATOM    601  OE2AGLU A 140      15.152  -6.477  11.522  0.50 37.82           O1-
ANISOU  601  OE2AGLU A 140     5139   4260   4971    386    964    311       O1-
ATOM    602  OE2BGLU A 140      13.615  -5.457   7.594  0.50 33.55           O1-
ANISOU  602  OE2BGLU A 140     4430   3756   4562    152    862    131       O1-
ATOM    603  N   CYS A 141      15.083  -0.144   9.162  1.00 32.95           N  
ANISOU  603  N   CYS A 141     4300   3911   4308    285    610    129       N  
ATOM    604  CA  CYS A 141      14.617   0.995   8.361  1.00 32.99           C  
ANISOU  604  CA  CYS A 141     4261   3947   4327    249    563     94       C  
ATOM    605  C   CYS A 141      15.737   1.995   8.149  1.00 32.92           C  
ANISOU  605  C   CYS A 141     4248   3972   4286    265    493     82       C  
ATOM    606  O   CYS A 141      15.907   2.529   7.047  1.00 32.94           O  
ANISOU  606  O   CYS A 141     4219   3991   4306    232    454     57       O  
ATOM    607  CB  CYS A 141      13.456   1.695   9.058  1.00 33.67           C  
ANISOU  607  CB  CYS A 141     4341   4044   4408    256    581     97       C  
ATOM    608  SG  CYS A 141      12.915   3.258   8.339  1.00 34.09           S  
ANISOU  608  SG  CYS A 141     4351   4133   4467    236    526     65       S  
ATOM    609  N   MET A 142      16.499   2.241   9.211  1.00 30.14           N  
ANISOU  609  N   MET A 142     3929   3634   3887    313    477     99       N  
ATOM    610  CA  MET A 142      17.646   3.143   9.159  1.00 29.83           C  
ANISOU  610  CA  MET A 142     3884   3629   3818    323    411     86       C  
ATOM    611  C   MET A 142      18.672   2.701   8.120  1.00 27.43           C  
ANISOU  611  C   MET A 142     3558   3331   3531    306    389     81       C  
ATOM    612  O   MET A 142      19.229   3.539   7.408  1.00 28.11           O  
ANISOU  612  O   MET A 142     3619   3441   3621    282    341     61       O  
ATOM    613  CB  MET A 142      18.296   3.214  10.541  1.00 32.09           C  
ANISOU  613  CB  MET A 142     4209   3935   4048    378    401    104       C  
ATOM    614  CG  MET A 142      17.573   4.148  11.483  1.00 31.45           C  
ANISOU  614  CG  MET A 142     4150   3861   3937    395    399     96       C  
ATOM    615  SD  MET A 142      18.066   3.968  13.186  1.00 39.12           S  
ANISOU  615  SD  MET A 142     5174   4855   4832    465    403    119       S  
ATOM    616  CE  MET A 142      19.753   4.563  13.126  1.00 36.46           C  
ANISOU  616  CE  MET A 142     4823   4566   4463    468    318     99       C  
ATOM    617  N   GLN A 143      18.922   1.392   8.041  1.00 25.96           N  
ANISOU  617  N   GLN A 143     3384   3121   3356    320    431    101       N  
ATOM    618  CA  GLN A 143      19.858   0.842   7.054  1.00 28.92           C  
ANISOU  618  CA  GLN A 143     3742   3499   3747    312    421     96       C  
ATOM    619  C   GLN A 143      19.380   1.054   5.615  1.00 26.40           C  
ANISOU  619  C   GLN A 143     3388   3174   3465    254    414     65       C  
ATOM    620  O   GLN A 143      20.197   1.255   4.727  1.00 28.94           O  
ANISOU  620  O   GLN A 143     3688   3517   3791    242    384     54       O  
ATOM    621  CB  GLN A 143      20.123  -0.662   7.290  1.00 31.47           C  
ANISOU  621  CB  GLN A 143     4095   3785   4075    345    477    124       C  
ATOM    622  CG  GLN A 143      20.707  -1.021   8.654  1.00 35.52           C  
ANISOU  622  CG  GLN A 143     4644   4307   4543    414    487    164       C  
ATOM    623  CD  GLN A 143      22.064  -0.392   8.940  1.00 40.76           C  
ANISOU  623  CD  GLN A 143     5288   5031   5165    447    424    167       C  
ATOM    624  NE2 GLN A 143      22.506  -0.465  10.211  1.00 38.66           N  
ANISOU  624  NE2 GLN A 143     5048   4790   4848    507    418    196       N  
ATOM    625  OE1 GLN A 143      22.720   0.140   8.034  1.00 41.36           O  
ANISOU  625  OE1 GLN A 143     5325   5134   5254    419    382    144       O  
ATOM    626  N   ASP A 144      18.072   0.979   5.385  1.00 25.08           N  
ANISOU  626  N   ASP A 144     3216   2986   3326    221    441     52       N  
ATOM    627  CA  ASP A 144      17.501   1.260   4.060  1.00 25.41           C  
ANISOU  627  CA  ASP A 144     3223   3035   3396    170    428     22       C  
ATOM    628  C   ASP A 144      17.731   2.709   3.648  1.00 24.14           C  
ANISOU  628  C   ASP A 144     3037   2912   3222    160    370     11       C  
ATOM    629  O   ASP A 144      18.218   2.952   2.541  1.00 22.66           O  
ANISOU  629  O   ASP A 144     2828   2741   3038    139    344     -1       O  
ATOM    630  CB  ASP A 144      15.990   0.932   4.002  1.00 26.00           C  
ANISOU  630  CB  ASP A 144     3286   3090   3500    138    465     11       C  
ATOM    631  CG  ASP A 144      15.712  -0.569   3.815  1.00 28.59           C  
ANISOU  631  CG  ASP A 144     3631   3373   3858    119    523      8       C  
ATOM    632  OD1 ASP A 144      16.648  -1.326   3.480  1.00 29.13           O  
ANISOU  632  OD1 ASP A 144     3718   3423   3924    132    533      9       O  
ATOM    633  OD2 ASP A 144      14.562  -0.991   3.998  1.00 30.67           O1-
ANISOU  633  OD2 ASP A 144     3888   3617   4148     92    563      3       O1-
ATOM    634  N   PHE A 145      17.397   3.663   4.523  1.00 22.53           N  
ANISOU  634  N   PHE A 145     2842   2716   3000    178    354     17       N  
ATOM    635  CA  PHE A 145      17.737   5.087   4.283  1.00 23.61           C  
ANISOU  635  CA  PHE A 145     2969   2877   3125    172    303      9       C  
ATOM    636  C   PHE A 145      19.200   5.217   3.903  1.00 23.29           C  
ANISOU  636  C   PHE A 145     2921   2855   3071    172    270     10       C  
ATOM    637  O   PHE A 145      19.553   5.879   2.933  1.00 21.68           O  
ANISOU  637  O   PHE A 145     2696   2667   2875    147    242      2       O  
ATOM    638  CB  PHE A 145      17.485   5.960   5.517  1.00 25.63           C  
ANISOU  638  CB  PHE A 145     3250   3132   3355    199    294     13       C  
ATOM    639  CG  PHE A 145      16.081   6.456   5.631  1.00 25.98           C  
ANISOU  639  CG  PHE A 145     3289   3170   3412    198    312      9       C  
ATOM    640  CD1 PHE A 145      15.593   7.408   4.739  1.00 28.08           C  
ANISOU  640  CD1 PHE A 145     3532   3445   3692    178    289     -1       C  
ATOM    641  CD2 PHE A 145      15.243   5.985   6.626  1.00 29.10           C  
ANISOU  641  CD2 PHE A 145     3700   3552   3802    220    355     20       C  
ATOM    642  CE1 PHE A 145      14.284   7.872   4.841  1.00 28.21           C  
ANISOU  642  CE1 PHE A 145     3537   3462   3719    185    306     -2       C  
ATOM    643  CE2 PHE A 145      13.942   6.439   6.731  1.00 29.09           C  
ANISOU  643  CE2 PHE A 145     3686   3552   3814    222    375     17       C  
ATOM    644  CZ  PHE A 145      13.466   7.381   5.834  1.00 30.54           C  
ANISOU  644  CZ  PHE A 145     3842   3748   4012    206    349      6       C  
ATOM    645  N   ASN A 146      20.054   4.584   4.689  1.00 25.05           N  
ANISOU  645  N   ASN A 146     3160   3081   3275    203    276     25       N  
ATOM    646  CA  ASN A 146      21.493   4.701   4.477  1.00 25.05           C  
ANISOU  646  CA  ASN A 146     3145   3109   3262    208    244     28       C  
ATOM    647  C   ASN A 146      21.919   4.103   3.139  1.00 26.06           C  
ANISOU  647  C   ASN A 146     3248   3241   3411    189    254     25       C  
ATOM    648  O   ASN A 146      22.745   4.674   2.437  1.00 26.97           O  
ANISOU  648  O   ASN A 146     3338   3382   3526    171    226     21       O  
ATOM    649  CB  ASN A 146      22.241   4.034   5.632  1.00 26.55           C  
ANISOU  649  CB  ASN A 146     3355   3310   3423    257    250     48       C  
ATOM    650  CG  ASN A 146      23.738   4.060   5.438  1.00 30.03           C  
ANISOU  650  CG  ASN A 146     3767   3789   3850    266    218     54       C  
ATOM    651  ND2 ASN A 146      24.309   2.912   5.110  1.00 27.35           N  
ANISOU  651  ND2 ASN A 146     3424   3450   3517    292    245     70       N  
ATOM    652  OD1 ASN A 146      24.373   5.107   5.581  1.00 36.17           O  
ANISOU  652  OD1 ASN A 146     4528   4597   4617    249    171     43       O  
ATOM    653  N   THR A 147      21.343   2.952   2.785  1.00 25.50           N  
ANISOU  653  N   THR A 147     3188   3143   3358    189    299     23       N  
ATOM    654  CA  THR A 147      21.621   2.323   1.504  1.00 26.78           C  
ANISOU  654  CA  THR A 147     3334   3304   3535    171    312     12       C  
ATOM    655  C   THR A 147      21.219   3.237   0.340  1.00 24.61           C  
ANISOU  655  C   THR A 147     3033   3047   3267    129    286     -5       C  
ATOM    656  O   THR A 147      21.972   3.404  -0.638  1.00 22.02           O  
ANISOU  656  O   THR A 147     2686   2742   2937    118    273     -8       O  
ATOM    657  CB  THR A 147      20.925   0.938   1.419  1.00 26.43           C  
ANISOU  657  CB  THR A 147     3313   3217   3510    172    367      6       C  
ATOM    658  CG2 THR A 147      21.041   0.337   0.019  1.00 25.02           C  
ANISOU  658  CG2 THR A 147     3124   3035   3344    147    381    -17       C  
ATOM    659  OG1 THR A 147      21.558   0.058   2.356  1.00 27.17           O  
ANISOU  659  OG1 THR A 147     3434   3294   3593    220    395     32       O  
ATOM    660  N   MET A 148      20.039   3.825   0.450  1.00 21.47           N  
ANISOU  660  N   MET A 148     2635   2642   2877    112    282    -13       N  
ATOM    661  CA  MET A 148      19.553   4.787  -0.538  1.00 22.96           C  
ANISOU  661  CA  MET A 148     2803   2850   3069     83    256    -23       C  
ATOM    662  C   MET A 148      20.574   5.902  -0.768  1.00 24.07           C  
ANISOU  662  C   MET A 148     2934   3014   3197     80    220    -12       C  
ATOM    663  O   MET A 148      20.951   6.183  -1.905  1.00 25.99           O  
ANISOU  663  O   MET A 148     3159   3276   3438     63    209    -13       O  
ATOM    664  CB  MET A 148      18.214   5.398  -0.104  1.00 23.76           C  
ANISOU  664  CB  MET A 148     2905   2945   3177     80    256    -26       C  
ATOM    665  CG  MET A 148      17.759   6.584  -0.964  1.00 23.06           C  
ANISOU  665  CG  MET A 148     2798   2877   3086     65    226    -26       C  
ATOM    666  SD  MET A 148      16.156   7.210  -0.481  1.00 27.40           S  
ANISOU  666  SD  MET A 148     3342   3423   3645     73    231    -27       S  
ATOM    667  CE  MET A 148      16.562   8.067   1.049  1.00 26.59           C  
ANISOU  667  CE  MET A 148     3275   3298   3529    104    223    -14       C  
ATOM    668  N   PHE A 149      21.051   6.512   0.315  1.00 22.84           N  
ANISOU  668  N   PHE A 149     2790   2855   3031     96    202     -2       N  
ATOM    669  CA  PHE A 149      21.999   7.597   0.186  1.00 23.13           C  
ANISOU  669  CA  PHE A 149     2816   2907   3061     82    168      3       C  
ATOM    670  C   PHE A 149      23.349   7.120  -0.345  1.00 21.15           C  
ANISOU  670  C   PHE A 149     2542   2684   2808     81    167     10       C  
ATOM    671  O   PHE A 149      23.927   7.752  -1.216  1.00 22.03           O  
ANISOU  671  O   PHE A 149     2634   2813   2923     58    154     16       O  
ATOM    672  CB  PHE A 149      22.161   8.339   1.521  1.00 24.66           C  
ANISOU  672  CB  PHE A 149     3031   3093   3243     94    147      2       C  
ATOM    673  CG  PHE A 149      20.908   9.058   1.975  1.00 24.26           C  
ANISOU  673  CG  PHE A 149     3004   3019   3195     99    149     -4       C  
ATOM    674  CD1 PHE A 149      20.292   9.990   1.154  1.00 25.64           C  
ANISOU  674  CD1 PHE A 149     3175   3185   3380     81    141     -3       C  
ATOM    675  CD2 PHE A 149      20.351   8.793   3.201  1.00 25.11           C  
ANISOU  675  CD2 PHE A 149     3137   3113   3289    127    162     -6       C  
ATOM    676  CE1 PHE A 149      19.149  10.655   1.559  1.00 24.43           C  
ANISOU  676  CE1 PHE A 149     3041   3013   3229     95    146     -6       C  
ATOM    677  CE2 PHE A 149      19.195   9.460   3.615  1.00 25.44           C  
ANISOU  677  CE2 PHE A 149     3198   3136   3333    137    169    -11       C  
ATOM    678  CZ  PHE A 149      18.603  10.391   2.786  1.00 24.45           C  
ANISOU  678  CZ  PHE A 149     3065   3003   3221    122    161    -11       C  
ATOM    679  N   THR A 150      23.828   5.989   0.161  1.00 22.00           N  
ANISOU  679  N   THR A 150     2652   2794   2910    110    186     14       N  
ATOM    680  CA  THR A 150      25.135   5.462  -0.224  1.00 22.46           C  
ANISOU  680  CA  THR A 150     2685   2882   2965    122    188     24       C  
ATOM    681  C   THR A 150      25.179   5.080  -1.697  1.00 21.05           C  
ANISOU  681  C   THR A 150     2492   2710   2793    107    209     19       C  
ATOM    682  O   THR A 150      26.151   5.393  -2.398  1.00 21.19           O  
ANISOU  682  O   THR A 150     2482   2759   2809     97    202     27       O  
ATOM    683  CB  THR A 150      25.504   4.269   0.697  1.00 24.33           C  
ANISOU  683  CB  THR A 150     2936   3116   3193    170    210     34       C  
ATOM    684  CG2 THR A 150      26.765   3.610   0.295  1.00 22.22           C  
ANISOU  684  CG2 THR A 150     2642   2879   2922    194    219     46       C  
ATOM    685  OG1 THR A 150      25.663   4.755   2.030  1.00 26.31           O  
ANISOU  685  OG1 THR A 150     3196   3375   3426    186    183     39       O  
ATOM    686  N   ASN A 151      24.125   4.415  -2.174  1.00 21.09           N  
ANISOU  686  N   ASN A 151     2516   2690   2804    103    235      4       N  
ATOM    687  CA  ASN A 151      23.979   4.098  -3.594  1.00 21.44           C  
ANISOU  687  CA  ASN A 151     2553   2744   2848     86    250     -8       C  
ATOM    688  C   ASN A 151      24.222   5.341  -4.440  1.00 21.42           C  
ANISOU  688  C   ASN A 151     2530   2769   2839     58    224      0       C  
ATOM    689  O   ASN A 151      24.997   5.319  -5.406  1.00 24.50           O  
ANISOU  689  O   ASN A 151     2902   3185   3220     54    231      5       O  
ATOM    690  CB  ASN A 151      22.586   3.538  -3.912  1.00 21.30           C  
ANISOU  690  CB  ASN A 151     2554   2702   2838     71    267    -33       C  
ATOM    691  CG  ASN A 151      22.369   2.115  -3.399  1.00 22.47           C  
ANISOU  691  CG  ASN A 151     2726   2813   2996     90    307    -44       C  
ATOM    692  ND2 ASN A 151      21.117   1.632  -3.508  1.00 23.26           N  
ANISOU  692  ND2 ASN A 151     2838   2890   3109     69    324    -67       N  
ATOM    693  OD1 ASN A 151      23.284   1.466  -2.900  1.00 22.73           O  
ANISOU  693  OD1 ASN A 151     2766   2840   3027    124    324    -30       O  
ATOM    694  N   CYS A 152      23.615   6.447  -4.020  1.00 22.53           N  
ANISOU  694  N   CYS A 152     2676   2901   2984     44    198      5       N  
ATOM    695  CA  CYS A 152      23.701   7.701  -4.752  1.00 21.22           C  
ANISOU  695  CA  CYS A 152     2500   2747   2814     20    179     19       C  
ATOM    696  C   CYS A 152      25.130   8.201  -4.828  1.00 22.35           C  
ANISOU  696  C   CYS A 152     2620   2912   2958     10    170     37       C  
ATOM    697  O   CYS A 152      25.631   8.532  -5.915  1.00 24.14           O  
ANISOU  697  O   CYS A 152     2831   3162   3178     -4    177     50       O  
ATOM    698  CB  CYS A 152      22.778   8.736  -4.111  1.00 24.60           C  
ANISOU  698  CB  CYS A 152     2946   3151   3248     15    159     21       C  
ATOM    699  SG  CYS A 152      22.665  10.294  -5.023  1.00 24.34           S  
ANISOU  699  SG  CYS A 152     2914   3120   3213     -6    142     43       S  
ATOM    700  N   TYR A 153      25.819   8.201  -3.691  1.00 22.52           N  
ANISOU  700  N   TYR A 153     2637   2934   2985     18    158     39       N  
ATOM    701  CA  TYR A 153      27.211   8.669  -3.669  1.00 21.60           C  
ANISOU  701  CA  TYR A 153     2486   2846   2872      3    146     53       C  
ATOM    702  C   TYR A 153      28.151   7.795  -4.459  1.00 21.54           C  
ANISOU  702  C   TYR A 153     2449   2875   2859     18    171     61       C  
ATOM    703  O   TYR A 153      29.128   8.281  -5.056  1.00 20.82           O  
ANISOU  703  O   TYR A 153     2324   2815   2772     -2    172     77       O  
ATOM    704  CB  TYR A 153      27.726   8.779  -2.239  1.00 22.10           C  
ANISOU  704  CB  TYR A 153     2546   2913   2935     11    120     48       C  
ATOM    705  CG  TYR A 153      26.869   9.606  -1.337  1.00 23.86           C  
ANISOU  705  CG  TYR A 153     2804   3101   3160      3     99     36       C  
ATOM    706  CD1 TYR A 153      26.428  10.887  -1.716  1.00 25.71           C  
ANISOU  706  CD1 TYR A 153     3054   3310   3404    -30     88     38       C  
ATOM    707  CD2 TYR A 153      26.505   9.134  -0.092  1.00 25.51           C  
ANISOU  707  CD2 TYR A 153     3035   3300   3357     33     93     25       C  
ATOM    708  CE1 TYR A 153      25.643  11.645  -0.869  1.00 26.78           C  
ANISOU  708  CE1 TYR A 153     3226   3409   3539    -30     73     25       C  
ATOM    709  CE2 TYR A 153      25.713   9.882   0.756  1.00 28.59           C  
ANISOU  709  CE2 TYR A 153     3459   3659   3743     31     78     13       C  
ATOM    710  CZ  TYR A 153      25.287  11.141   0.371  1.00 29.18           C  
ANISOU  710  CZ  TYR A 153     3548   3707   3829      0     67     11       C  
ATOM    711  OH  TYR A 153      24.488  11.859   1.241  1.00 27.76           O  
ANISOU  711  OH  TYR A 153     3407   3494   3644      5     57     -2       O  
ATOM    712  N   ILE A 154      27.894   6.490  -4.438  1.00 22.20           N  
ANISOU  712  N   ILE A 154     2545   2953   2936     54    196     50       N  
ATOM    713  CA  ILE A 154      28.766   5.535  -5.113  1.00 22.27           C  
ANISOU  713  CA  ILE A 154     2532   2989   2937     79    227     55       C  
ATOM    714  C   ILE A 154      28.631   5.614  -6.637  1.00 23.07           C  
ANISOU  714  C   ILE A 154     2633   3103   3028     63    248     53       C  
ATOM    715  O   ILE A 154      29.615   5.582  -7.364  1.00 22.61           O  
ANISOU  715  O   ILE A 154     2545   3081   2964     66    265     67       O  
ATOM    716  CB  ILE A 154      28.486   4.092  -4.607  1.00 23.03           C  
ANISOU  716  CB  ILE A 154     2655   3063   3032    124    254     43       C  
ATOM    717  CG1 ILE A 154      29.067   3.887  -3.208  1.00 24.24           C  
ANISOU  717  CG1 ILE A 154     2799   3222   3185    155    238     55       C  
ATOM    718  CG2 ILE A 154      29.063   3.063  -5.552  1.00 23.72           C  
ANISOU  718  CG2 ILE A 154     2737   3163   3111    152    294     39       C  
ATOM    719  CD1 ILE A 154      28.827   2.482  -2.657  1.00 27.61           C  
ANISOU  719  CD1 ILE A 154     3258   3621   3610    205    272     53       C  
ATOM    720  N   TYR A 155      27.407   5.712  -7.120  1.00 24.28           N  
ANISOU  720  N   TYR A 155     2816   3233   3175     49    247     38       N  
ATOM    721  CA  TYR A 155      27.161   5.653  -8.547  1.00 24.45           C  
ANISOU  721  CA  TYR A 155     2842   3272   3175     41    264     32       C  
ATOM    722  C   TYR A 155      27.471   6.951  -9.281  1.00 24.12           C  
ANISOU  722  C   TYR A 155     2784   3253   3127     13    253     60       C  
ATOM    723  O   TYR A 155      28.110   6.952 -10.332  1.00 26.66           O  
ANISOU  723  O   TYR A 155     3092   3608   3431     13    274     72       O  
ATOM    724  CB  TYR A 155      25.700   5.243  -8.836  1.00 23.86           C  
ANISOU  724  CB  TYR A 155     2798   3174   3092     36    263      2       C  
ATOM    725  CG  TYR A 155      25.463   5.272 -10.317  1.00 25.44           C  
ANISOU  725  CG  TYR A 155     3001   3403   3261     28    272     -4       C  
ATOM    726  CD1 TYR A 155      26.022   4.294 -11.145  1.00 25.97           C  
ANISOU  726  CD1 TYR A 155     3071   3487   3308     45    305    -22       C  
ATOM    727  CD2 TYR A 155      24.802   6.330 -10.911  1.00 27.44           C  
ANISOU  727  CD2 TYR A 155     3256   3670   3501     10    251      9       C  
ATOM    728  CE1 TYR A 155      25.857   4.332 -12.511  1.00 26.79           C  
ANISOU  728  CE1 TYR A 155     3179   3623   3374     41    314    -31       C  
ATOM    729  CE2 TYR A 155      24.651   6.387 -12.285  1.00 28.23           C  
ANISOU  729  CE2 TYR A 155     3358   3805   3563      8    258      6       C  
ATOM    730  CZ  TYR A 155      25.187   5.393 -13.079  1.00 27.11           C  
ANISOU  730  CZ  TYR A 155     3220   3683   3397     22    288    -14       C  
ATOM    731  OH  TYR A 155      25.033   5.451 -14.443  1.00 29.79           O  
ANISOU  731  OH  TYR A 155     3565   4062   3689     23    295    -20       O  
ATOM    732  N   ASN A 156      27.029   8.063  -8.730  1.00 25.86           N  
ANISOU  732  N   ASN A 156     3010   3453   3360     -9    225     72       N  
ATOM    733  CA  ASN A 156      27.079   9.344  -9.452  1.00 25.45           C  
ANISOU  733  CA  ASN A 156     2957   3407   3304    -35    219    101       C  
ATOM    734  C   ASN A 156      28.437  10.012  -9.363  1.00 26.48           C  
ANISOU  734  C   ASN A 156     3054   3555   3451    -59    222    128       C  
ATOM    735  O   ASN A 156      29.229   9.659  -8.505  1.00 25.53           O  
ANISOU  735  O   ASN A 156     2910   3442   3347    -55    217    122       O  
ATOM    736  CB  ASN A 156      26.008  10.249  -8.902  1.00 22.43           C  
ANISOU  736  CB  ASN A 156     2601   2989   2932    -45    192    102       C  
ATOM    737  CG  ASN A 156      24.632   9.717  -9.201  1.00 24.06           C  
ANISOU  737  CG  ASN A 156     2828   3191   3123    -27    189     79       C  
ATOM    738  ND2 ASN A 156      23.935   9.225  -8.172  1.00 22.16           N  
ANISOU  738  ND2 ASN A 156     2598   2926   2896    -16    181     56       N  
ATOM    739  OD1 ASN A 156      24.201   9.728 -10.358  1.00 23.68           O  
ANISOU  739  OD1 ASN A 156     2783   3166   3047    -23    196     83       O  
ATOM    740  N   LYS A 157      28.692  10.966 -10.252  1.00 27.67           N  
ANISOU  740  N   LYS A 157     3203   3714   3596    -82    232    159       N  
ATOM    741  CA  LYS A 157      29.936  11.735 -10.218  1.00 32.08           C  
ANISOU  741  CA  LYS A 157     3726   4285   4176   -117    239    187       C  
ATOM    742  C   LYS A 157      29.896  12.684  -9.030  1.00 30.11           C  
ANISOU  742  C   LYS A 157     3485   3995   3959   -148    207    182       C  
ATOM    743  O   LYS A 157      28.832  13.178  -8.688  1.00 29.34           O  
ANISOU  743  O   LYS A 157     3428   3857   3862   -145    189    175       O  
ATOM    744  CB  LYS A 157      30.135  12.535 -11.507  1.00 36.32           C  
ANISOU  744  CB  LYS A 157     4266   4833   4698   -135    267    226       C  
ATOM    745  CG  LYS A 157      30.236  11.694 -12.772  1.00 42.38           C  
ANISOU  745  CG  LYS A 157     5030   5647   5425   -105    301    230       C  
ATOM    746  CD  LYS A 157      30.150  12.569 -14.025  1.00 49.89           C  
ANISOU  746  CD  LYS A 157     5997   6607   6351   -115    325    272       C  
ATOM    747  CE  LYS A 157      29.602  11.812 -15.227  1.00 52.13           C  
ANISOU  747  CE  LYS A 157     6299   6927   6577    -76    343    263       C  
ATOM    748  NZ  LYS A 157      29.285  12.733 -16.351  1.00 56.18           N1+
ANISOU  748  NZ  LYS A 157     6837   7449   7057    -77    359    307       N1+
ATOM    749  N   PRO A 158      31.054  12.937  -8.399  1.00 30.65           N  
ANISOU  749  N   PRO A 158     3513   4080   4053   -178    199    184       N  
ATOM    750  CA  PRO A 158      31.208  13.844  -7.260  1.00 30.90           C  
ANISOU  750  CA  PRO A 158     3548   4078   4111   -215    165    172       C  
ATOM    751  C   PRO A 158      30.588  15.217  -7.450  1.00 30.28           C  
ANISOU  751  C   PRO A 158     3515   3942   4046   -248    163    187       C  
ATOM    752  O   PRO A 158      30.110  15.807  -6.476  1.00 28.99           O  
ANISOU  752  O   PRO A 158     3384   3736   3895   -258    136    166       O  
ATOM    753  CB  PRO A 158      32.732  14.028  -7.179  1.00 30.67           C  
ANISOU  753  CB  PRO A 158     3456   4093   4105   -254    168    182       C  
ATOM    754  CG  PRO A 158      33.266  12.748  -7.670  1.00 29.95           C  
ANISOU  754  CG  PRO A 158     3326   4060   3994   -210    193    187       C  
ATOM    755  CD  PRO A 158      32.348  12.335  -8.771  1.00 29.86           C  
ANISOU  755  CD  PRO A 158     3354   4037   3953   -176    221    195       C  
ATOM    756  N   THR A 159      30.637  15.726  -8.682  1.00 32.07           N  
ANISOU  756  N   THR A 159     3748   4169   4267   -260    196    225       N  
ATOM    757  CA  THR A 159      30.155  17.076  -8.984  1.00 36.37           C  
ANISOU  757  CA  THR A 159     4337   4656   4824   -286    202    250       C  
ATOM    758  C   THR A 159      28.695  17.116  -9.419  1.00 34.28           C  
ANISOU  758  C   THR A 159     4125   4367   4532   -239    202    256       C  
ATOM    759  O   THR A 159      28.212  18.191  -9.714  1.00 33.16           O  
ANISOU  759  O   THR A 159     4023   4178   4395   -247    210    283       O  
ATOM    760  CB  THR A 159      30.977  17.736 -10.122  1.00 36.57           C  
ANISOU  760  CB  THR A 159     4346   4691   4856   -323    243    298       C  
ATOM    761  CG2 THR A 159      32.438  17.979  -9.696  1.00 38.60           C  
ANISOU  761  CG2 THR A 159     4545   4969   5150   -384    245    296       C  
ATOM    762  OG1 THR A 159      30.937  16.894 -11.280  1.00 38.37           O  
ANISOU  762  OG1 THR A 159     4560   4974   5045   -283    271    317       O  
ATOM    763  N   ASP A 160      28.008  15.971  -9.465  1.00 32.41           N  
ANISOU  763  N   ASP A 160     3885   4162   4267   -191    195    234       N  
ATOM    764  CA  ASP A 160      26.586  15.938  -9.854  1.00 31.29           C  
ANISOU  764  CA  ASP A 160     3779   4009   4099   -149    190    235       C  
ATOM    765  C   ASP A 160      25.712  16.553  -8.785  1.00 32.10           C  
ANISOU  765  C   ASP A 160     3917   4057   4219   -143    165    217       C  
ATOM    766  O   ASP A 160      25.952  16.348  -7.602  1.00 32.52           O  
ANISOU  766  O   ASP A 160     3966   4098   4291   -152    146    186       O  
ATOM    767  CB  ASP A 160      26.083  14.513 -10.079  1.00 30.35           C  
ANISOU  767  CB  ASP A 160     3646   3933   3952   -112    188    206       C  
ATOM    768  CG  ASP A 160      26.651  13.868 -11.333  1.00 35.67           C  
ANISOU  768  CG  ASP A 160     4296   4659   4596   -105    215    220       C  
ATOM    769  OD1 ASP A 160      27.030  14.576 -12.286  1.00 38.26           O  
ANISOU  769  OD1 ASP A 160     4627   4995   4912   -116    237    260       O  
ATOM    770  OD2 ASP A 160      26.711  12.622 -11.370  1.00 35.83           O1-
ANISOU  770  OD2 ASP A 160     4300   4710   4602    -85    219    191       O1-
ATOM    771  N   ASP A 161      24.679  17.279  -9.215  1.00 29.41           N  
ANISOU  771  N   ASP A 161     3614   3692   3868   -118    167    239       N  
ATOM    772  CA  ASP A 161      23.713  17.881  -8.308  1.00 28.82           C  
ANISOU  772  CA  ASP A 161     3575   3568   3806   -100    151    226       C  
ATOM    773  C   ASP A 161      23.026  16.882  -7.391  1.00 27.96           C  
ANISOU  773  C   ASP A 161     3455   3474   3692    -74    132    183       C  
ATOM    774  O   ASP A 161      22.735  17.207  -6.240  1.00 29.81           O  
ANISOU  774  O   ASP A 161     3711   3671   3943    -72    119    161       O  
ATOM    775  CB  ASP A 161      22.626  18.616  -9.090  1.00 30.42           C  
ANISOU  775  CB  ASP A 161     3808   3757   3990    -62    158    261       C  
ATOM    776  CG  ASP A 161      23.130  19.891  -9.757  1.00 32.08           C  
ANISOU  776  CG  ASP A 161     4049   3928   4210    -82    182    311       C  
ATOM    777  OD1 ASP A 161      24.297  20.293  -9.543  1.00 31.13           O  
ANISOU  777  OD1 ASP A 161     3924   3784   4117   -135    192    313       O  
ATOM    778  OD2 ASP A 161      22.334  20.493 -10.499  1.00 33.63           O1-
ANISOU  778  OD2 ASP A 161     4272   4118   4387    -44    191    349       O1-
ATOM    779  N   ILE A 162      22.733  15.685  -7.909  1.00 27.49           N  
ANISOU  779  N   ILE A 162     3368   3465   3610    -54    134    171       N  
ATOM    780  CA  ILE A 162      22.069  14.649  -7.129  1.00 25.51           C  
ANISOU  780  CA  ILE A 162     3108   3224   3357    -34    125    134       C  
ATOM    781  C   ILE A 162      22.808  14.356  -5.822  1.00 23.74           C  
ANISOU  781  C   ILE A 162     2881   2984   3152    -49    117    110       C  
ATOM    782  O   ILE A 162      22.187  14.081  -4.799  1.00 23.72           O  
ANISOU  782  O   ILE A 162     2890   2967   3154    -31    109     87       O  
ATOM    783  CB  ILE A 162      21.867  13.348  -7.956  1.00 24.82           C  
ANISOU  783  CB  ILE A 162     2995   3188   3247    -22    134    121       C  
ATOM    784  CG1 ILE A 162      20.832  12.456  -7.295  1.00 25.59           C  
ANISOU  784  CG1 ILE A 162     3089   3287   3346     -2    130     89       C  
ATOM    785  CG2 ILE A 162      23.170  12.619  -8.206  1.00 24.03           C  
ANISOU  785  CG2 ILE A 162     2871   3113   3146    -40    147    117       C  
ATOM    786  CD1 ILE A 162      19.427  13.010  -7.376  1.00 26.04           C  
ANISOU  786  CD1 ILE A 162     3155   3340   3398     21    121     95       C  
ATOM    787  N   VAL A 163      24.129  14.434  -5.854  1.00 23.92           N  
ANISOU  787  N   VAL A 163     2886   3017   3185    -79    118    115       N  
ATOM    788  CA  VAL A 163      24.924  14.201  -4.647  1.00 25.17           C  
ANISOU  788  CA  VAL A 163     3035   3172   3354    -92    104     93       C  
ATOM    789  C   VAL A 163      24.662  15.249  -3.564  1.00 25.10           C  
ANISOU  789  C   VAL A 163     3061   3115   3358   -101     85     81       C  
ATOM    790  O   VAL A 163      24.516  14.907  -2.361  1.00 25.50           O  
ANISOU  790  O   VAL A 163     3121   3161   3406    -87     72     54       O  
ATOM    791  CB  VAL A 163      26.424  14.081  -4.996  1.00 24.98           C  
ANISOU  791  CB  VAL A 163     2971   3180   3337   -123    108    103       C  
ATOM    792  CG1 VAL A 163      27.262  14.087  -3.746  1.00 23.80           C  
ANISOU  792  CG1 VAL A 163     2808   3034   3198   -138     85     82       C  
ATOM    793  CG2 VAL A 163      26.672  12.800  -5.788  1.00 27.28           C  
ANISOU  793  CG2 VAL A 163     3234   3519   3612   -100    129    105       C  
ATOM    794  N  ALEU A 164      24.582  16.512  -3.982  0.50 24.46           N  
ANISOU  794  N  ALEU A 164     3005   2997   3290   -122     89    100       N  
ATOM    795  N  BLEU A 164      24.582  16.517  -3.975  0.50 24.00           N  
ANISOU  795  N  BLEU A 164     2947   2938   3232   -122     89    100       N  
ATOM    796  CA ALEU A 164      24.268  17.613  -3.081  0.50 24.37           C  
ANISOU  796  CA ALEU A 164     3038   2929   3291   -130     77     86       C  
ATOM    797  CA BLEU A 164      24.261  17.599  -3.053  0.50 23.60           C  
ANISOU  797  CA BLEU A 164     2941   2831   3193   -129     77     85       C  
ATOM    798  C  ALEU A 164      22.856  17.441  -2.510  0.50 23.15           C  
ANISOU  798  C  ALEU A 164     2912   2759   3125    -79     78     73       C  
ATOM    799  C  BLEU A 164      22.852  17.416  -2.494  0.50 22.74           C  
ANISOU  799  C  BLEU A 164     2859   2707   3072    -79     78     73       C  
ATOM    800  O  ALEU A 164      22.606  17.711  -1.330  0.50 22.11           O  
ANISOU  800  O  ALEU A 164     2808   2600   2993    -71     66     46       O  
ATOM    801  O  BLEU A 164      22.597  17.661  -1.309  0.50 21.71           O  
ANISOU  801  O  BLEU A 164     2756   2550   2941    -70     66     46       O  
ATOM    802  CB ALEU A 164      24.405  18.943  -3.841  0.50 26.24           C  
ANISOU  802  CB ALEU A 164     3303   3121   3546   -156     91    116       C  
ATOM    803  CB BLEU A 164      24.375  18.963  -3.753  0.50 24.77           C  
ANISOU  803  CB BLEU A 164     3119   2933   3359   -156     90    114       C  
ATOM    804  CG ALEU A 164      24.353  20.276  -3.084  0.50 29.25           C  
ANISOU  804  CG ALEU A 164     3737   3429   3947   -178     86    103       C  
ATOM    805  CG BLEU A 164      25.713  19.315  -4.406  0.50 26.44           C  
ANISOU  805  CG BLEU A 164     3302   3154   3588   -212     98    133       C  
ATOM    806  CD1ALEU A 164      25.578  20.469  -2.197  0.50 30.25           C  
ANISOU  806  CD1ALEU A 164     3851   3554   4089   -235     63     69       C  
ATOM    807  CD1BLEU A 164      25.728  20.754  -4.906  0.50 28.67           C  
ANISOU  807  CD1BLEU A 164     3628   3372   3892   -240    117    163       C  
ATOM    808  CD2ALEU A 164      24.243  21.438  -4.066  0.50 30.36           C  
ANISOU  808  CD2ALEU A 164     3910   3520   4102   -189    112    146       C  
ATOM    809  CD2BLEU A 164      26.856  19.089  -3.432  0.50 27.45           C  
ANISOU  809  CD2BLEU A 164     3401   3301   3728   -253     74     99       C  
ATOM    810  N   MET A 165      21.935  16.984  -3.352  1.00 21.63           N  
ANISOU  810  N   MET A 165     2710   2588   2920    -46     91     92       N  
ATOM    811  CA  MET A 165      20.556  16.729  -2.914  1.00 23.16           C  
ANISOU  811  CA  MET A 165     2915   2778   3105     -1     95     82       C  
ATOM    812  C   MET A 165      20.503  15.609  -1.871  1.00 22.93           C  
ANISOU  812  C   MET A 165     2873   2769   3069      9     92     52       C  
ATOM    813  O   MET A 165      19.856  15.741  -0.822  1.00 22.04           O  
ANISOU  813  O   MET A 165     2784   2635   2953     33     92     35       O  
ATOM    814  CB  MET A 165      19.678  16.422  -4.114  1.00 23.48           C  
ANISOU  814  CB  MET A 165     2936   2851   3132     23    105    105       C  
ATOM    815  CG  MET A 165      19.566  17.616  -5.049  1.00 26.23           C  
ANISOU  815  CG  MET A 165     3307   3178   3482     26    111    142       C  
ATOM    816  SD  MET A 165      18.926  17.250  -6.697  1.00 28.26           S  
ANISOU  816  SD  MET A 165     3535   3491   3710     49    115    173       S  
ATOM    817  CE  MET A 165      17.195  17.345  -6.309  1.00 23.32           C  
ANISOU  817  CE  MET A 165     2909   2869   3079    104    112    168       C  
ATOM    818  N   ALA A 166      21.241  14.538  -2.145  1.00 23.48           N  
ANISOU  818  N   ALA A 166     2910   2877   3134     -3     93     48       N  
ATOM    819  CA  ALA A 166      21.366  13.433  -1.210  1.00 24.20           C  
ANISOU  819  CA  ALA A 166     2992   2984   3219      9     94     28       C  
ATOM    820  C   ALA A 166      21.998  13.900   0.110  1.00 23.78           C  
ANISOU  820  C   ALA A 166     2960   2912   3162      3     76      9       C  
ATOM    821  O   ALA A 166      21.498  13.574   1.174  1.00 26.98           O  
ANISOU  821  O   ALA A 166     3383   3311   3557     29     78     -5       O  
ATOM    822  CB  ALA A 166      22.165  12.283  -1.846  1.00 18.88           C  
ANISOU  822  CB  ALA A 166     2283   2349   2541      1    102     30       C  
ATOM    823  N   GLN A 167      23.087  14.659   0.035  1.00 27.44           N  
ANISOU  823  N   GLN A 167     3421   3371   3634    -32     58     10       N  
ATOM    824  CA  GLN A 167      23.775  15.166   1.242  1.00 29.47           C  
ANISOU  824  CA  GLN A 167     3693   3616   3885    -47     33    -14       C  
ATOM    825  C   GLN A 167      22.812  15.990   2.091  1.00 27.85           C  
ANISOU  825  C   GLN A 167     3541   3365   3675    -28     32    -32       C  
ATOM    826  O   GLN A 167      22.781  15.862   3.314  1.00 26.75           O  
ANISOU  826  O   GLN A 167     3421   3225   3515    -11     21    -56       O  
ATOM    827  CB  GLN A 167      25.008  16.018   0.877  1.00 32.08           C  
ANISOU  827  CB  GLN A 167     4009   3945   4233   -103     16    -13       C  
ATOM    828  CG  GLN A 167      26.221  15.251   0.349  1.00 36.28           C  
ANISOU  828  CG  GLN A 167     4484   4531   4767   -121     13     -1       C  
ATOM    829  CD  GLN A 167      27.336  16.145  -0.241  1.00 43.86           C  
ANISOU  829  CD  GLN A 167     5422   5492   5751   -181      7      7       C  
ATOM    830  NE2 GLN A 167      28.569  15.946   0.237  1.00 51.80           N  
ANISOU  830  NE2 GLN A 167     6385   6539   6757   -207    -16     -5       N  
ATOM    831  OE1 GLN A 167      27.098  16.978  -1.136  1.00 41.84           O  
ANISOU  831  OE1 GLN A 167     5182   5202   5512   -202     24     28       O  
ATOM    832  N   THR A 168      22.009  16.840   1.447  1.00 28.17           N  
ANISOU  832  N   THR A 168     3605   3368   3728    -23     47    -17       N  
ATOM    833  CA  THR A 168      21.040  17.672   2.173  1.00 26.49           C  
ANISOU  833  CA  THR A 168     3443   3109   3511      4     53    -30       C  
ATOM    834  C   THR A 168      19.976  16.842   2.891  1.00 26.46           C  
ANISOU  834  C   THR A 168     3442   3122   3489     55     69    -36       C  
ATOM    835  O   THR A 168      19.639  17.091   4.057  1.00 29.00           O  
ANISOU  835  O   THR A 168     3799   3425   3794     77     69    -60       O  
ATOM    836  CB  THR A 168      20.347  18.679   1.216  1.00 27.62           C  
ANISOU  836  CB  THR A 168     3607   3213   3672     12     70     -3       C  
ATOM    837  CG2 THR A 168      19.477  19.644   1.972  1.00 26.35           C  
ANISOU  837  CG2 THR A 168     3502   2998   3508     44     79    -17       C  
ATOM    838  OG1 THR A 168      21.340  19.409   0.480  1.00 28.08           O  
ANISOU  838  OG1 THR A 168     3665   3254   3749    -37     63      9       O  
ATOM    839  N   LEU A 169      19.424  15.858   2.198  1.00 27.58           N  
ANISOU  839  N   LEU A 169     3547   3297   3634     71     86    -17       N  
ATOM    840  CA  LEU A 169      18.400  15.000   2.801  1.00 25.11           C  
ANISOU  840  CA  LEU A 169     3229   2999   3310    110    108    -20       C  
ATOM    841  C   LEU A 169      19.015  14.155   3.906  1.00 25.97           C  
ANISOU  841  C   LEU A 169     3340   3125   3399    114    103    -36       C  
ATOM    842  O   LEU A 169      18.412  13.966   4.956  1.00 22.86           O  
ANISOU  842  O   LEU A 169     2969   2726   2988    146    117    -46       O  
ATOM    843  CB  LEU A 169      17.763  14.086   1.748  1.00 24.53           C  
ANISOU  843  CB  LEU A 169     3114   2959   3247    113    125     -2       C  
ATOM    844  CG  LEU A 169      17.016  14.774   0.621  1.00 28.01           C  
ANISOU  844  CG  LEU A 169     3545   3397   3698    119    127     17       C  
ATOM    845  CD1 LEU A 169      16.710  13.793  -0.503  1.00 27.12           C  
ANISOU  845  CD1 LEU A 169     3388   3327   3589    111    134     26       C  
ATOM    846  CD2 LEU A 169      15.743  15.434   1.136  1.00 26.68           C  
ANISOU  846  CD2 LEU A 169     3396   3210   3530    161    142     18       C  
ATOM    847  N   GLU A 170      20.237  13.657   3.685  1.00 27.18           N  
ANISOU  847  N   GLU A 170     3470   3303   3551     88     86    -36       N  
ATOM    848  CA  GLU A 170      20.865  12.817   4.709  1.00 27.99           C  
ANISOU  848  CA  GLU A 170     3574   3430   3631    102     80    -45       C  
ATOM    849  C   GLU A 170      21.159  13.573   5.998  1.00 27.71           C  
ANISOU  849  C   GLU A 170     3577   3382   3568    108     58    -71       C  
ATOM    850  O   GLU A 170      21.047  12.998   7.082  1.00 25.32           O  
ANISOU  850  O   GLU A 170     3291   3093   3237    141     63    -77       O  
ATOM    851  CB  GLU A 170      22.124  12.127   4.208  1.00 29.84           C  
ANISOU  851  CB  GLU A 170     3770   3699   3868     81     67    -37       C  
ATOM    852  CG  GLU A 170      22.571  11.007   5.132  1.00 30.80           C  
ANISOU  852  CG  GLU A 170     3888   3848   3964    112     71    -35       C  
ATOM    853  CD  GLU A 170      23.526  10.038   4.480  1.00 31.43           C  
ANISOU  853  CD  GLU A 170     3929   3961   4051    109     74    -20       C  
ATOM    854  OE1 GLU A 170      24.356  10.499   3.691  1.00 34.09           O  
ANISOU  854  OE1 GLU A 170     4238   4312   4402     75     56    -18       O  
ATOM    855  OE2 GLU A 170      23.460   8.820   4.796  1.00 37.19           O1-
ANISOU  855  OE2 GLU A 170     4658   4700   4771    142     98     -8       O1-
ATOM    856  N  ALYS A 171      21.535  14.849   5.898  0.50 29.28           N  
ANISOU  856  N  ALYS A 171     3794   3554   3775     77     34    -88       N  
ATOM    857  N  BLYS A 171      21.532  14.848   5.876  0.50 29.44           N  
ANISOU  857  N  BLYS A 171     3814   3574   3796     77     35    -87       N  
ATOM    858  CA ALYS A 171      21.772  15.655   7.095  0.50 29.11           C  
ANISOU  858  CA ALYS A 171     3817   3515   3728     77     11   -123       C  
ATOM    859  CA BLYS A 171      21.757  15.700   7.038  0.50 29.35           C  
ANISOU  859  CA BLYS A 171     3847   3544   3760     76     12   -122       C  
ATOM    860  C  ALYS A 171      20.499  15.760   7.925  0.50 29.13           C  
ANISOU  860  C  ALYS A 171     3863   3494   3710    127     39   -130       C  
ATOM    861  C  BLYS A 171      20.508  15.756   7.904  0.50 29.25           C  
ANISOU  861  C  BLYS A 171     3876   3509   3725    127     39   -129       C  
ATOM    862  O  ALYS A 171      20.544  15.654   9.150  0.50 30.26           O  
ANISOU  862  O  ALYS A 171     4035   3647   3814    152     32   -151       O  
ATOM    863  O  BLYS A 171      20.581  15.620   9.124  0.50 30.41           O  
ANISOU  863  O  BLYS A 171     4052   3668   3833    151     32   -150       O  
ATOM    864  CB ALYS A 171      22.313  17.047   6.747  0.50 29.92           C  
ANISOU  864  CB ALYS A 171     3937   3579   3850     28    -10   -142       C  
ATOM    865  CB BLYS A 171      22.158  17.113   6.607  0.50 30.41           C  
ANISOU  865  CB BLYS A 171     4001   3635   3917     30     -5   -138       C  
ATOM    866  CG ALYS A 171      23.795  17.050   6.386  0.50 30.52           C  
ANISOU  866  CG ALYS A 171     3971   3686   3936    -25    -44   -146       C  
ATOM    867  CG BLYS A 171      22.221  18.103   7.753  0.50 31.56           C  
ANISOU  867  CG BLYS A 171     4203   3747   4038     26    -25   -183       C  
ATOM    868  CD ALYS A 171      24.244  18.391   5.854  0.50 31.12           C  
ANISOU  868  CD ALYS A 171     4064   3716   4044    -82    -54   -157       C  
ATOM    869  CD BLYS A 171      23.062  19.325   7.425  0.50 32.38           C  
ANISOU  869  CD BLYS A 171     4321   3814   4167    -37    -50   -205       C  
ATOM    870  CE ALYS A 171      25.469  18.249   4.971  0.50 34.28           C  
ANISOU  870  CE ALYS A 171     4406   4149   4468   -135    -68   -140       C  
ATOM    871  CE BLYS A 171      23.512  20.017   8.704  0.50 35.04           C  
ANISOU  871  CE BLYS A 171     4703   4137   4473    -54    -82   -263       C  
ATOM    872  NZ ALYS A 171      25.511  19.337   3.956  0.50 37.77           N1+
ANISOU  872  NZ ALYS A 171     4861   4539   4948   -178    -53   -125       N1+
ATOM    873  NZ BLYS A 171      24.253  21.281   8.439  0.50 36.13           N1+
ANISOU  873  NZ BLYS A 171     4861   4225   4639   -125   -102   -291       N1+
ATOM    874  N   ILE A 172      19.360  15.933   7.263  1.00 28.39           N  
ANISOU  874  N   ILE A 172     3769   3377   3640    146     71   -110       N  
ATOM    875  CA  ILE A 172      18.080  15.968   7.967  1.00 28.80           C  
ANISOU  875  CA  ILE A 172     3850   3414   3677    196    104   -111       C  
ATOM    876  C   ILE A 172      17.784  14.607   8.604  1.00 29.65           C  
ANISOU  876  C   ILE A 172     3942   3559   3764    227    128    -98       C  
ATOM    877  O   ILE A 172      17.291  14.539   9.727  1.00 29.38           O  
ANISOU  877  O   ILE A 172     3941   3524   3698    265    146   -108       O  
ATOM    878  CB  ILE A 172      16.937  16.393   7.025  1.00 29.87           C  
ANISOU  878  CB  ILE A 172     3975   3530   3843    211    131    -88       C  
ATOM    879  CG1 ILE A 172      17.135  17.849   6.566  1.00 30.24           C  
ANISOU  879  CG1 ILE A 172     4054   3528   3906    193    117    -96       C  
ATOM    880  CG2 ILE A 172      15.583  16.248   7.699  1.00 26.75           C  
ANISOU  880  CG2 ILE A 172     3592   3133   3436    265    171    -84       C  
ATOM    881  CD1 ILE A 172      16.293  18.189   5.354  1.00 31.50           C  
ANISOU  881  CD1 ILE A 172     4193   3679   4095    206    134    -64       C  
ATOM    882  N   PHE A 173      18.129  13.525   7.903  1.00 28.71           N  
ANISOU  882  N   PHE A 173     3777   3469   3661    212    132    -76       N  
ATOM    883  CA  PHE A 173      17.930  12.170   8.421  1.00 28.68           C  
ANISOU  883  CA  PHE A 173     3763   3490   3643    237    160    -60       C  
ATOM    884  C   PHE A 173      18.681  12.000   9.748  1.00 30.12           C  
ANISOU  884  C   PHE A 173     3975   3688   3777    259    143    -73       C  
ATOM    885  O   PHE A 173      18.098  11.599  10.774  1.00 26.33           O  
ANISOU  885  O   PHE A 173     3522   3212   3267    300    171    -68       O  
ATOM    886  CB  PHE A 173      18.373  11.146   7.374  1.00 27.11           C  
ANISOU  886  CB  PHE A 173     3518   3310   3470    213    163    -40       C  
ATOM    887  CG  PHE A 173      18.561   9.755   7.902  1.00 28.11           C  
ANISOU  887  CG  PHE A 173     3641   3455   3584    235    188    -24       C  
ATOM    888  CD1 PHE A 173      17.470   8.958   8.201  1.00 28.87           C  
ANISOU  888  CD1 PHE A 173     3739   3542   3685    257    237     -9       C  
ATOM    889  CD2 PHE A 173      19.832   9.226   8.042  1.00 31.46           C  
ANISOU  889  CD2 PHE A 173     4056   3902   3992    234    166    -20       C  
ATOM    890  CE1 PHE A 173      17.630   7.663   8.658  1.00 30.08           C  
ANISOU  890  CE1 PHE A 173     3897   3700   3830    277    267      9       C  
ATOM    891  CE2 PHE A 173      20.001   7.929   8.499  1.00 35.51           C  
ANISOU  891  CE2 PHE A 173     4571   4426   4493    263    193      0       C  
ATOM    892  CZ  PHE A 173      18.898   7.148   8.805  1.00 31.94           C  
ANISOU  892  CZ  PHE A 173     4132   3955   4048    284    246     15       C  
ATOM    893  N   LEU A 174      19.953  12.360   9.732  1.00 27.68           N  
ANISOU  893  N   LEU A 174     3661   3395   3459    232     97    -89       N  
ATOM    894  CA  LEU A 174      20.804  12.242  10.910  1.00 30.61           C  
ANISOU  894  CA  LEU A 174     4053   3796   3781    249     69   -104       C  
ATOM    895  C   LEU A 174      20.386  13.143  12.072  1.00 31.59           C  
ANISOU  895  C   LEU A 174     4234   3905   3864    272     62   -137       C  
ATOM    896  O   LEU A 174      20.340  12.697  13.228  1.00 34.00           O  
ANISOU  896  O   LEU A 174     4566   4232   4118    314     69   -138       O  
ATOM    897  CB  LEU A 174      22.254  12.535  10.533  1.00 30.60           C  
ANISOU  897  CB  LEU A 174     4020   3822   3783    207     17   -118       C  
ATOM    898  CG  LEU A 174      22.884  11.483   9.645  1.00 34.14           C  
ANISOU  898  CG  LEU A 174     4416   4297   4256    199     23    -87       C  
ATOM    899  CD1 LEU A 174      24.137  12.078   9.026  1.00 34.10           C  
ANISOU  899  CD1 LEU A 174     4374   4312   4268    148    -20   -100       C  
ATOM    900  CD2 LEU A 174      23.183  10.222  10.452  1.00 34.55           C  
ANISOU  900  CD2 LEU A 174     4467   4385   4272    249     36    -65       C  
ATOM    901  N   GLN A 175      20.100  14.406  11.770  1.00 32.78           N  
ANISOU  901  N   GLN A 175     4406   4015   4033    247     52   -163       N  
ATOM    902  CA  GLN A 175      19.565  15.328  12.762  1.00 35.46           C  
ANISOU  902  CA  GLN A 175     4806   4327   4338    271     55   -197       C  
ATOM    903  C   GLN A 175      18.354  14.716  13.460  1.00 34.03           C  
ANISOU  903  C   GLN A 175     4646   4148   4133    333    110   -176       C  
ATOM    904  O   GLN A 175      18.281  14.711  14.678  1.00 37.42           O  
ANISOU  904  O   GLN A 175     5118   4591   4507    370    113   -193       O  
ATOM    905  CB  GLN A 175      19.171  16.661  12.117  1.00 40.27           C  
ANISOU  905  CB  GLN A 175     5438   4879   4983    246     55   -215       C  
ATOM    906  CG  GLN A 175      20.352  17.564  11.810  1.00 45.44           C  
ANISOU  906  CG  GLN A 175     6093   5520   5650    183      4   -247       C  
ATOM    907  CD  GLN A 175      19.971  18.813  11.009  1.00 52.46           C  
ANISOU  907  CD  GLN A 175     7006   6343   6582    158     13   -253       C  
ATOM    908  NE2 GLN A 175      20.887  19.782  10.967  1.00 50.19           N  
ANISOU  908  NE2 GLN A 175     6737   6028   6304    102    -23   -289       N  
ATOM    909  OE1 GLN A 175      18.881  18.902  10.429  1.00 53.76           O  
ANISOU  909  OE1 GLN A 175     7171   6483   6773    188     52   -225       O  
ATOM    910  N   LYS A 176      17.415  14.179  12.694  1.00 33.26           N  
ANISOU  910  N   LYS A 176     4516   4042   4077    341    154   -140       N  
ATOM    911  CA  LYS A 176      16.201  13.621  13.285  1.00 34.09           C  
ANISOU  911  CA  LYS A 176     4632   4149   4170    391    211   -119       C  
ATOM    912  C   LYS A 176      16.511  12.352  14.087  1.00 36.44           C  
ANISOU  912  C   LYS A 176     4930   4483   4431    418    228    -96       C  
ATOM    913  O   LYS A 176      15.974  12.155  15.181  1.00 36.49           O  
ANISOU  913  O   LYS A 176     4972   4496   4393    466    261    -92       O  
ATOM    914  CB  LYS A 176      15.156  13.328  12.213  1.00 31.59           C  
ANISOU  914  CB  LYS A 176     4271   3822   3909    384    249    -89       C  
ATOM    915  CG  LYS A 176      14.726  14.540  11.412  1.00 36.00           C  
ANISOU  915  CG  LYS A 176     4829   4348   4500    372    239   -101       C  
ATOM    916  CD  LYS A 176      14.146  15.660  12.263  1.00 38.43           C  
ANISOU  916  CD  LYS A 176     5194   4626   4780    411    252   -127       C  
ATOM    917  CE  LYS A 176      13.350  16.638  11.402  1.00 40.90           C  
ANISOU  917  CE  LYS A 176     5501   4907   5132    417    262   -122       C  
ATOM    918  NZ  LYS A 176      12.724  17.710  12.225  1.00 38.96           N1+
ANISOU  918  NZ  LYS A 176     5315   4626   4862    464    282   -146       N1+
ATOM    919  N   VAL A 177      17.388  11.507  13.547  1.00 34.10           N  
ANISOU  919  N   VAL A 177     4597   4209   4149    394    209    -78       N  
ATOM    920  CA  VAL A 177      17.746  10.240  14.185  1.00 34.96           C  
ANISOU  920  CA  VAL A 177     4708   4347   4228    425    227    -49       C  
ATOM    921  C   VAL A 177      18.399  10.494  15.544  1.00 36.96           C  
ANISOU  921  C   VAL A 177     5007   4629   4406    460    198    -68       C  
ATOM    922  O   VAL A 177      18.312   9.661  16.428  1.00 33.86           O  
ANISOU  922  O   VAL A 177     4636   4257   3970    507    227    -42       O  
ATOM    923  CB  VAL A 177      18.662   9.382  13.269  1.00 36.01           C  
ANISOU  923  CB  VAL A 177     4795   4495   4393    396    210    -29       C  
ATOM    924  CG1 VAL A 177      19.473   8.358  14.050  1.00 37.93           C  
ANISOU  924  CG1 VAL A 177     5046   4771   4591    434    209     -6       C  
ATOM    925  CG2 VAL A 177      17.837   8.695  12.190  1.00 37.30           C  
ANISOU  925  CG2 VAL A 177     4921   4634   4614    375    254     -6       C  
ATOM    926  N   ALA A 178      19.045  11.650  15.700  1.00 41.69           N  
ANISOU  926  N   ALA A 178     5622   5230   4986    437    142   -115       N  
ATOM    927  CA  ALA A 178      19.664  12.049  16.973  1.00 40.87           C  
ANISOU  927  CA  ALA A 178     5563   5158   4806    463    105   -147       C  
ATOM    928  C   ALA A 178      18.662  12.190  18.128  1.00 42.10           C  
ANISOU  928  C   ALA A 178     5777   5307   4909    521    149   -150       C  
ATOM    929  O   ALA A 178      19.065  12.158  19.285  1.00 42.94           O  
ANISOU  929  O   ALA A 178     5924   5451   4940    558    131   -164       O  
ATOM    930  CB  ALA A 178      20.429  13.355  16.799  1.00 37.71           C  
ANISOU  930  CB  ALA A 178     5168   4749   4407    412     41   -204       C  
ATOM    931  N   SER A 179      17.376  12.375  17.816  1.00 42.74           N  
ANISOU  931  N   SER A 179     5862   5348   5026    530    206   -137       N  
ATOM    932  CA  SER A 179      16.340  12.553  18.835  1.00 43.03           C  
ANISOU  932  CA  SER A 179     5949   5378   5019    586    257   -138       C  
ATOM    933  C   SER A 179      15.375  11.369  18.882  1.00 40.48           C  
ANISOU  933  C   SER A 179     5608   5057   4714    618    335    -78       C  
ATOM    934  O   SER A 179      14.355  11.438  19.526  1.00 41.61           O  
ANISOU  934  O   SER A 179     5778   5194   4836    660    391    -69       O  
ATOM    935  CB  SER A 179      15.561  13.853  18.582  1.00 43.23           C  
ANISOU  935  CB  SER A 179     5997   5358   5068    580    266   -173       C  
ATOM    936  OG  SER A 179      16.422  14.983  18.586  1.00 44.68           O  
ANISOU  936  OG  SER A 179     6208   5529   5239    546    200   -230       O  
ATOM    937  N   MET A 180      15.707  10.285  18.196  1.00 41.36           N  
ANISOU  937  N   MET A 180     5674   5176   4865    596    342    -40       N  
ATOM    938  CA  MET A 180      14.867   9.093  18.172  1.00 44.52           C  
ANISOU  938  CA  MET A 180     6055   5569   5289    614    417     12       C  
ATOM    939  C   MET A 180      14.832   8.453  19.573  1.00 46.90           C  
ANISOU  939  C   MET A 180     6408   5896   5515    678    454     40       C  
ATOM    940  O   MET A 180      15.844   8.466  20.278  1.00 41.67           O  
ANISOU  940  O   MET A 180     5776   5269   4789    702    409     29       O  
ATOM    941  CB  MET A 180      15.442   8.104  17.154  1.00 46.12           C  
ANISOU  941  CB  MET A 180     6209   5769   5544    575    409     38       C  
ATOM    942  CG  MET A 180      14.642   6.826  16.928  1.00 47.84           C  
ANISOU  942  CG  MET A 180     6406   5969   5801    576    484     87       C  
ATOM    943  SD  MET A 180      15.435   5.691  15.750  1.00 46.42           S  
ANISOU  943  SD  MET A 180     6182   5779   5676    535    472    107       S  
ATOM    944  CE  MET A 180      17.137   5.754  16.300  1.00 41.19           C  
ANISOU  944  CE  MET A 180     5541   5157   4950    562    402    100       C  
ATOM    945  N   PRO A 181      13.669   7.903  19.984  1.00 49.60           N  
ANISOU  945  N   PRO A 181     6756   6226   5863    706    537     77       N  
ATOM    946  CA  PRO A 181      13.561   7.135  21.242  1.00 52.97           C  
ANISOU  946  CA  PRO A 181     7231   6673   6222    768    588    117       C  
ATOM    947  C   PRO A 181      14.648   6.061  21.347  1.00 54.93           C  
ANISOU  947  C   PRO A 181     7481   6939   6448    781    571    151       C  
ATOM    948  O   PRO A 181      14.875   5.324  20.387  1.00 50.46           O  
ANISOU  948  O   PRO A 181     6873   6352   5946    742    573    171       O  
ATOM    949  CB  PRO A 181      12.179   6.480  21.148  1.00 50.42           C  
ANISOU  949  CB  PRO A 181     6885   6324   5946    768    686    159       C  
ATOM    950  CG  PRO A 181      11.403   7.337  20.213  1.00 52.17           C  
ANISOU  950  CG  PRO A 181     7061   6525   6233    725    678    127       C  
ATOM    951  CD  PRO A 181      12.369   8.043  19.303  1.00 49.92           C  
ANISOU  951  CD  PRO A 181     6756   6238   5971    682    589     83       C  
ATOM    952  N   GLN A 182      15.309   5.975  22.502  1.00 62.20           N  
ANISOU  952  N   GLN A 182     8455   7902   7277    840    552    158       N  
ATOM    953  CA  GLN A 182      16.535   5.170  22.633  1.00 69.12           C  
ANISOU  953  CA  GLN A 182     9332   8808   8121    861    516    185       C  
ATOM    954  C   GLN A 182      16.311   3.659  22.759  1.00 71.49           C  
ANISOU  954  C   GLN A 182     9639   9086   8435    891    595    261       C  
ATOM    955  O   GLN A 182      17.179   2.868  22.387  1.00 68.40           O  
ANISOU  955  O   GLN A 182     9232   8698   8056    894    577    287       O  
ATOM    956  CB  GLN A 182      17.383   5.659  23.817  1.00 72.36           C  
ANISOU  956  CB  GLN A 182     9790   9282   8420    916    458    162       C  
ATOM    957  CG  GLN A 182      16.883   5.267  25.203  1.00 75.90           C  
ANISOU  957  CG  GLN A 182    10304   9753   8779    997    518    200       C  
ATOM    958  CD  GLN A 182      18.004   5.159  26.218  1.00 78.91           C  
ANISOU  958  CD  GLN A 182    10723  10208   9051   1059    460    202       C  
ATOM    959  NE2 GLN A 182      19.020   4.357  25.903  1.00 76.82           N  
ANISOU  959  NE2 GLN A 182    10430   9964   8792   1068    428    234       N  
ATOM    960  OE1 GLN A 182      17.962   5.796  27.271  1.00 83.32           O  
ANISOU  960  OE1 GLN A 182    11333  10807   9516   1103    443    173       O  
ATOM    961  N   GLU A 183      15.168   3.266  23.306  1.00 74.87           N  
ANISOU  961  N   GLU A 183    10094   9490   8861    915    685    299       N  
ATOM    962  CA  GLU A 183      14.887   1.861  23.565  1.00 78.81           C  
ANISOU  962  CA  GLU A 183    10611   9960   9370    943    771    374       C  
ATOM    963  C   GLU A 183      13.684   1.426  22.767  1.00 76.49           C  
ANISOU  963  C   GLU A 183    10279   9607   9176    884    847    388       C  
ATOM    964  O   GLU A 183      12.594   1.980  22.924  1.00 76.90           O  
ANISOU  964  O   GLU A 183    10324   9653   9241    873    886    374       O  
ATOM    965  CB  GLU A 183      14.635   1.618  25.053  1.00 80.39           C  
ANISOU  965  CB  GLU A 183    10881  10189   9472   1028    823    417       C  
ATOM    966  CG  GLU A 183      15.902   1.634  25.891  1.00 87.92           C  
ANISOU  966  CG  GLU A 183    11875  11208  10321   1096    756    421       C  
ATOM    967  CD  GLU A 183      15.654   1.240  27.332  1.00 95.18           C  
ANISOU  967  CD  GLU A 183    12867  12157  11137   1187    814    474       C  
ATOM    968  OE1 GLU A 183      15.276   0.071  27.566  1.00103.14           O  
ANISOU  968  OE1 GLU A 183    13899  13130  12158   1215    905    552       O  
ATOM    969  OE2 GLU A 183      15.844   2.096  28.226  1.00 89.56           O1-
ANISOU  969  OE2 GLU A 183    12193  11504  10331   1229    770    438       O1-
ATOM    970  N   GLU A 184      13.889   0.427  21.914  1.00 77.06           N  
ANISOU  970  N   GLU A 184    10324   9637   9316    848    868    413       N  
ATOM    971  CA  GLU A 184      12.807  -0.120  21.116  1.00 78.41           C  
ANISOU  971  CA  GLU A 184    10455   9753   9582    784    937    422       C  
ATOM    972  C   GLU A 184      11.857  -0.957  21.984  1.00 78.72           C  
ANISOU  972  C   GLU A 184    10530   9765   9613    812   1051    485       C  
ATOM    973  O   GLU A 184      12.215  -2.035  22.466  1.00 75.07           O  
ANISOU  973  O   GLU A 184    10112   9280   9131    851   1101    544       O  
ATOM    974  CB  GLU A 184      13.359  -0.945  19.952  1.00 78.13           C  
ANISOU  974  CB  GLU A 184    10389   9680   9617    737    925    422       C  
ATOM    975  CG  GLU A 184      12.324  -1.205  18.866  1.00 77.88           C  
ANISOU  975  CG  GLU A 184    10301   9604   9684    653    964    405       C  
ATOM    976  CD  GLU A 184      12.860  -1.064  17.453  1.00 74.13           C  
ANISOU  976  CD  GLU A 184     9776   9122   9266    594    899    360       C  
ATOM    977  OE1 GLU A 184      14.070  -1.279  17.230  1.00 72.86           O  
ANISOU  977  OE1 GLU A 184     9626   8970   9085    614    851    359       O  
ATOM    978  OE2 GLU A 184      12.059  -0.735  16.557  1.00 70.60           O1-
ANISOU  978  OE2 GLU A 184     9276   8667   8881    530    898    326       O1-
ATOM    979  N   GLN A 185      10.656  -0.426  22.198  1.00 75.15           N  
ANISOU  979  N   GLN A 185    10059   9316   9176    797   1095    475       N  
ATOM    980  CA  GLN A 185       9.592  -1.138  22.902  1.00 77.41           C  
ANISOU  980  CA  GLN A 185    10363   9577   9469    809   1211    532       C  
ATOM    981  C   GLN A 185       8.390  -1.231  21.961  1.00 76.40           C  
ANISOU  981  C   GLN A 185    10161   9419   9446    723   1254    514       C  
ATOM    982  O   GLN A 185       7.945  -0.214  21.413  1.00 73.67           O  
ANISOU  982  O   GLN A 185     9765   9101   9125    694   1209    461       O  
ATOM    983  CB  GLN A 185       9.240  -0.458  24.243  1.00 79.39           C  
ANISOU  983  CB  GLN A 185    10663   9875   9626    885   1236    544       C  
ATOM    984  CG  GLN A 185       9.020   1.057  24.203  1.00 82.07           C  
ANISOU  984  CG  GLN A 185    10982  10258   9941    887   1171    477       C  
ATOM    985  CD  GLN A 185       9.470   1.780  25.475  1.00 83.72           C  
ANISOU  985  CD  GLN A 185    11261  10519  10028    974   1144    469       C  
ATOM    986  NE2 GLN A 185      10.708   1.508  25.906  1.00 77.76           N  
ANISOU  986  NE2 GLN A 185    10553   9786   9204   1018   1091    479       N  
ATOM    987  OE1 GLN A 185       8.720   2.585  26.056  1.00 70.77           O  
ANISOU  987  OE1 GLN A 185     9632   8902   8354   1002   1169    452       O  
ATOM    988  N   GLU A 186       7.893  -2.453  21.758  1.00 74.76           N  
ANISOU  988  N   GLU A 186     9947   9157   9301    683   1339    556       N  
ATOM    989  CA  GLU A 186       6.839  -2.730  20.769  1.00 73.94           C  
ANISOU  989  CA  GLU A 186     9766   9025   9301    590   1375    535       C  
ATOM    990  C   GLU A 186       5.590  -1.851  20.936  1.00 67.01           C  
ANISOU  990  C   GLU A 186     8836   8188   8436    581   1400    517       C  
ATOM    991  O   GLU A 186       4.929  -1.870  21.970  1.00 64.59           O  
ANISOU  991  O   GLU A 186     8553   7892   8094    622   1477    558       O  
ATOM    992  CB  GLU A 186       6.438  -4.207  20.817  1.00 75.69           C  
ANISOU  992  CB  GLU A 186    10003   9177   9578    553   1480    589       C  
ATOM    993  CG  GLU A 186       5.578  -4.646  19.642  1.00 78.16           C  
ANISOU  993  CG  GLU A 186    10236   9458  10001    444   1502    557       C  
ATOM    994  CD  GLU A 186       5.006  -6.038  19.809  1.00 83.24           C  
ANISOU  994  CD  GLU A 186    10896  10028  10704    399   1618    607       C  
ATOM    995  OE1 GLU A 186       5.478  -6.786  20.693  1.00 89.87           O  
ANISOU  995  OE1 GLU A 186    11816  10830  11500    456   1677    671       O  
ATOM    996  OE2 GLU A 186       4.076  -6.383  19.049  1.00 83.05           O1-
ANISOU  996  OE2 GLU A 186    10802   9985  10768    306   1651    581       O1-
TER   
HETATM  997  C1  EDO A1187      13.599  27.482  -2.284  1.00 41.14           C  
HETATM  998  O1  EDO A1187      12.392  26.896  -1.790  1.00 48.16           O  
HETATM  999  C2  EDO A1187      14.403  27.933  -1.101  1.00 39.20           C  
HETATM 1000  O2  EDO A1187      14.403  26.892  -0.137  1.00 37.49           O  
HETATM 1001  N   TVP A1189      19.684   9.385  -9.581  1.00 24.56           N  
HETATM 1002  O   TVP A1189      20.930   8.543  -7.907  1.00 27.38           O  
HETATM 1003  C1  TVP A1189      20.959   7.815 -11.020  1.00 28.59           C  
HETATM 1004  C2  TVP A1189      20.860   9.232 -10.469  1.00 26.21           C  
HETATM 1005  C3  TVP A1189      20.805  10.295 -11.562  1.00 26.72           C  
HETATM 1006  C4  TVP A1189      19.996  11.535 -11.244  1.00 27.90           C  
HETATM 1007  C5  TVP A1189      18.602  11.087 -10.908  1.00 25.65           C  
HETATM 1008  C6  TVP A1189      17.462  11.662 -11.457  1.00 28.52           C  
HETATM 1009  C7  TVP A1189      16.194  11.155 -11.163  1.00 25.53           C  
HETATM 1010  C8  TVP A1189      16.073  10.054 -10.352  1.00 24.87           C  
HETATM 1011  C9  TVP A1189      17.212   9.443  -9.814  1.00 25.68           C  
HETATM 1012  C10 TVP A1189      18.475   9.944 -10.121  1.00 24.78           C  
HETATM 1013  C11 TVP A1189      19.876   9.022  -8.265  1.00 22.34           C  
HETATM 1014  C12 TVP A1189      18.761   9.225  -7.262  1.00 22.91           C  
HETATM 1015  O   HOH A2001      18.882  19.523 -14.403  1.00 40.11           O  
HETATM 1016  O   HOH A2002       5.802  -5.161  13.967  1.00 57.84           O  
HETATM 1017  O   HOH A2003      16.619  -0.574  16.415  1.00 62.39           O  
HETATM 1018  O   HOH A2004      17.412   0.235  19.016  1.00 54.49           O  
HETATM 1019  O   HOH A2005       5.085  10.000   6.751  1.00 53.25           O  
HETATM 1020  O   HOH A2006       2.985   6.997   5.117  1.00 55.70           O  
HETATM 1021  O   HOH A2007       6.288  15.141  12.770  1.00 48.40           O  
HETATM 1022  O   HOH A2008      -1.031   7.698  15.567  1.00 42.97           O  
HETATM 1023  O   HOH A2009       8.704  15.652  10.656  1.00 44.59           O  
HETATM 1024  O   HOH A2010       5.463  14.134   4.099  1.00 43.68           O  
HETATM 1025  O   HOH A2011       7.895  17.203   8.559  1.00 53.52           O  
HETATM 1026  O   HOH A2012      10.891  18.801   5.015  1.00 44.05           O  
HETATM 1027  O   HOH A2013       5.102  15.656  -0.793  1.00 56.71           O  
HETATM 1028  O   HOH A2014       8.741  20.408  -2.264  1.00 52.80           O  
HETATM 1029  O   HOH A2015       7.283  21.273   2.186  1.00 51.64           O  
HETATM 1030  O   HOH A2016       6.140  21.811   4.764  1.00 64.57           O  
HETATM 1031  O   HOH A2017       9.488  19.281   7.844  1.00 55.55           O  
HETATM 1032  O   HOH A2018      10.790  17.055  -4.125  1.00 25.07           O  
HETATM 1033  O   HOH A2019      14.751  21.517   5.321  1.00 54.52           O  
HETATM 1034  O   HOH A2020      11.842  21.630   1.143  1.00 36.36           O  
HETATM 1035  O   HOH A2021      11.358  20.426  -6.166  1.00 33.71           O  
HETATM 1036  O   HOH A2022      13.737  23.419  -5.554  1.00 38.52           O  
HETATM 1037  O   HOH A2023      10.526  24.220  -3.065  1.00 49.02           O  
HETATM 1038  O   HOH A2024      12.504  25.943   1.469  1.00 56.48           O  
HETATM 1039  O   HOH A2025       9.454  11.961  -8.115  1.00 35.17           O  
HETATM 1040  O   HOH A2026      15.316  19.723  -8.379  1.00 30.98           O  
HETATM 1041  O   HOH A2027      15.636   7.006  -6.646  1.00 22.60           O  
HETATM 1042  O   HOH A2028      13.777   7.660  -9.444  1.00 41.59           O  
HETATM 1043  O   HOH A2029       7.164   5.411  -5.160  1.00 52.60           O  
HETATM 1044  O   HOH A2030       7.176  13.134  -6.736  1.00 47.18           O  
HETATM 1045  O   HOH A2031      10.950   3.994 -10.849  1.00 36.65           O  
HETATM 1046  O   HOH A2032      14.069   7.362 -12.110  1.00 31.46           O  
HETATM 1047  O   HOH A2033      16.521   0.996  -9.137  1.00 25.79           O  
HETATM 1048  O   HOH A2034      16.540   2.616  -6.701  1.00 22.76           O  
HETATM 1049  O   HOH A2035      16.003   0.415 -13.148  1.00 34.25           O  
HETATM 1050  O   HOH A2036      10.190  20.560   3.374  1.00 42.06           O  
HETATM 1051  O   HOH A2037      12.387  -0.631 -10.554  1.00 59.36           O  
HETATM 1052  O   HOH A2038      10.587   2.441 -17.408  1.00 38.02           O  
HETATM 1053  O   HOH A2039      12.394   0.631 -16.093  1.00 51.55           O  
HETATM 1054  O   HOH A2040      10.106   5.439 -14.237  1.00 44.85           O  
HETATM 1055  O   HOH A2041      19.654   1.611 -19.511  1.00 51.32           O  
HETATM 1056  O   HOH A2042      10.151  23.663   0.256  1.00 58.77           O  
HETATM 1057  O   HOH A2043      10.722  20.295  -9.316  1.00 70.90           O  
HETATM 1058  O   HOH A2044      10.893  22.858  -6.318  1.00 56.07           O  
HETATM 1059  O   HOH A2045      17.734   3.827 -22.039  1.00 52.52           O  
HETATM 1060  O   HOH A2046      14.003  10.019 -20.429  1.00 38.31           O  
HETATM 1061  O   HOH A2047       7.680   8.750 -14.083  1.00 54.53           O  
HETATM 1062  O   HOH A2048      11.328   7.015 -12.260  1.00 53.07           O  
HETATM 1063  O   HOH A2049      13.090  10.218 -12.151  1.00 52.97           O  
HETATM 1064  O   HOH A2050      20.168  10.775 -17.140  1.00 45.25           O  
HETATM 1065  O   HOH A2051       8.400   3.581  -9.743  1.00 45.26           O  
HETATM 1066  O   HOH A2052      12.136   1.549 -12.231  1.00 44.81           O  
HETATM 1067  O   HOH A2053      15.126  -1.192  -8.673  1.00 42.79           O  
HETATM 1068  O   HOH A2054      21.490  -0.631 -15.476  1.00 34.09           O  
HETATM 1069  O   HOH A2055      12.948  11.525 -18.329  1.00 64.02           O  
HETATM 1070  O   HOH A2056      14.022  12.278 -13.970  1.00 42.57           O  
HETATM 1071  O   HOH A2057      19.234  13.463 -14.379  1.00 55.76           O  
HETATM 1072  O   HOH A2058      28.973   5.679 -14.734  1.00 65.84           O  
HETATM 1073  O   HOH A2059      19.280  -2.591 -16.172  1.00 49.11           O  
HETATM 1074  O   HOH A2060      19.208   3.151  -5.430  1.00 25.32           O  
HETATM 1075  O   HOH A2061      21.441   6.066  -6.582  1.00 20.54           O  
HETATM 1076  O   HOH A2062      23.231  -6.100 -12.704  1.00 49.34           O  
HETATM 1077  O   HOH A2063      20.568  -3.688  -9.087  1.00 34.58           O  
HETATM 1078  O   HOH A2064      14.109  -1.089  -6.064  1.00 31.10           O  
HETATM 1079  O   HOH A2065      25.938  -2.173  -4.492  1.00 36.50           O  
HETATM 1080  O   HOH A2066      29.674  -1.886  -6.935  1.00 48.46           O  
HETATM 1081  O   HOH A2067      23.761  -1.238  -3.396  1.00 22.86           O  
HETATM 1082  O   HOH A2068      25.394  -6.899 -13.646  1.00 55.78           O  
HETATM 1083  O   HOH A2069      28.501  -7.663 -11.080  1.00 62.64           O  
HETATM 1084  O   HOH A2070      19.821  -6.268  -5.732  1.00 41.47           O  
HETATM 1085  O   HOH A2071      19.214  -1.634   2.992  1.00 38.51           O  
HETATM 1086  O   HOH A2072      16.351  -3.868   2.504  1.00 36.51           O  
HETATM 1087  O   HOH A2073      -1.616   4.614   4.737  1.00 64.67           O  
HETATM 1088  O   HOH A2074      15.351  -3.044  -4.351  1.00 57.25           O  
HETATM 1089  O   HOH A2075      14.972   1.333  -5.224  1.00 23.07           O  
HETATM 1090  O   HOH A2076      19.635   5.829  -4.395  1.00 26.72           O  
HETATM 1091  O   HOH A2077      17.174   6.220  -4.638  1.00 23.61           O  
HETATM 1092  O   HOH A2078       5.365   4.481  -1.131  1.00 57.54           O  
HETATM 1093  O   HOH A2079      31.467   3.449 -12.335  1.00 60.26           O  
HETATM 1094  O   HOH A2080      28.874  22.138  -7.532  1.00 42.57           O  
HETATM 1095  O   HOH A2081       4.114  -2.352  -4.294  1.00 62.58           O  
HETATM 1096  O   HOH A2082       7.670  -1.225   9.411  1.00 48.99           O  
HETATM 1097  O   HOH A2083       9.006  -4.063  -0.198  1.00 50.69           O  
HETATM 1098  O   HOH A2084      14.393  -6.224   3.373  1.00 42.31           O  
HETATM 1099  O   HOH A2085      15.202  -6.532   0.843  1.00 37.95           O  
HETATM 1100  O   HOH A2086      10.887  -7.581   0.251  1.00 51.15           O  
HETATM 1101  O   HOH A2087      -0.253   6.040   2.126  1.00 67.89           O  
HETATM 1102  O   HOH A2088      12.870  22.942  12.078  1.00 61.62           O  
HETATM 1103  O   HOH A2089       2.362  -2.601  -0.534  1.00 63.78           O  
HETATM 1104  O   HOH A2090       5.481  -4.096   2.310  1.00 58.87           O  
HETATM 1105  O   HOH A2091       6.222  -6.753  12.230  1.00 56.70           O  
HETATM 1106  O   HOH A2092       5.190  -8.126  10.469  1.00 60.98           O  
HETATM 1107  O   HOH A2093       8.803  -8.725   8.162  1.00 59.50           O  
HETATM 1108  O   HOH A2094       6.824 -10.092   9.034  1.00 67.39           O  
HETATM 1109  O   HOH A2095       9.829  -8.735  15.234  1.00 64.65           O  
HETATM 1110  O   HOH A2096      23.042   0.384   5.069  1.00 32.80           O  
HETATM 1111  O   HOH A2097      25.216   6.961   3.598  1.00 43.09           O  
HETATM 1112  O   HOH A2098      23.450   7.654   7.382  1.00 48.86           O  
HETATM 1113  O   HOH A2099      26.869   1.510   4.165  1.00 46.06           O  
HETATM 1114  O   HOH A2100      23.891  -1.201   1.893  1.00 48.50           O  
HETATM 1115  O   HOH A2101      25.122   0.985  -0.709  1.00 38.41           O  
HETATM 1116  O   HOH A2102      31.689   7.947  -6.534  1.00 31.97           O  
HETATM 1117  O   HOH A2103      30.566   5.217 -10.547  1.00 56.83           O  
HETATM 1118  O   HOH A2104      28.311   7.972 -13.046  1.00 52.14           O  
HETATM 1119  O   HOH A2105      27.899  17.475  -6.089  1.00 42.31           O  
HETATM 1120  O   HOH A2106      31.077  16.141  -3.983  1.00 41.67           O  
HETATM 1121  O   HOH A2107      32.714  14.855 -11.087  1.00 51.08           O  
HETATM 1122  O   HOH A2108      26.762  19.773  -8.258  1.00 38.67           O  
HETATM 1123  O   HOH A2109      28.785  16.518 -12.722  1.00 44.13           O  
HETATM 1124  O   HOH A2110      24.521  17.645 -12.203  1.00 32.74           O  
HETATM 1125  O   HOH A2111      22.802  15.258 -10.895  1.00 24.88           O  
HETATM 1126  O   HOH A2112      26.174  19.718   0.986  1.00 66.64           O  
HETATM 1127  O   HOH A2113      29.120  17.442  -2.869  1.00 54.04           O  
HETATM 1128  O   HOH A2114      27.178  14.783   3.149  1.00 56.75           O  
HETATM 1129  O   HOH A2115      31.042  14.448   1.711  1.00 43.79           O  
HETATM 1130  O   HOH A2116      23.613  19.967   2.282  1.00 47.51           O  
HETATM 1131  O   HOH A2117      19.757  19.680   5.270  1.00 34.84           O  
HETATM 1132  O   HOH A2118      24.058  22.399   6.378  1.00 48.89           O  
HETATM 1133  O   HOH A2119       9.817  19.181  12.355  1.00 63.94           O  
HETATM 1134  O   HOH A2120      13.318  19.252   9.077  1.00 51.74           O  
HETATM 1135  O   HOH A2121      10.860  19.072   9.929  1.00 58.07           O  
HETATM 1136  O   HOH A2122      19.682   8.348  18.330  1.00 49.24           O  
HETATM 1137  O   HOH A2123      14.353   7.219  24.800  1.00 60.71           O  
HETATM 1138  O   HOH A2124      17.174   0.366  21.568  1.00 64.98           O  
HETATM 1139  O   HOH A2125      13.703  -1.148  30.329  1.00 64.00           O  
HETATM 1140  O   HOH A2126      11.969  -2.018  25.502  1.00 65.54           O  
HETATM 1141  O   HOH A2127      14.901  -3.868  18.239  1.00 65.13           O  
HETATM 1142  O   HOH A2128       9.660  -4.729  22.730  1.00 63.92           O  
HETATM 1143  O   HOH A2129       0.807  -2.818  21.747  1.00 66.34           O  
HETATM 1144  O   HOH A2130      10.188  29.499  -1.430  1.00 56.80           O  
HETATM 1145  O   HOH A2131      16.374  18.416 -12.820  1.00 55.94           O  
HETATM 1146  O   HOH A2132      16.449  13.812 -14.176  1.00 44.88           O  
HETATM 1147  O   HOH A2133       9.707  17.816  -9.234  1.00 56.45           O  
CONECT  997  998  999
CONECT  998  997
CONECT  999  997 1000
CONECT 1000  999
CONECT 1001 1004 1012 1013
CONECT 1002 1013
CONECT 1003 1004
CONECT 1004 1001 1003 1005
CONECT 1005 1004 1006
CONECT 1006 1005 1007
CONECT 1007 1006 1008 1012
CONECT 1008 1007 1009
CONECT 1009 1008 1010
CONECT 1010 1009 1011
CONECT 1011 1010 1012
CONECT 1012 1001 1007 1011
CONECT 1013 1001 1002 1014
CONECT 1014 1013
END
