# Supplementary material for: Solvent-Site Prediction for Fragment Docking and Its Implication on Fragment-Based Drug Discovery
Source: J Chem Inf Model. 2025 Nov 24;65(23):12959–77. doi: 10.1021/acs.jcim.5c02352 (PMC12690578; doi:10.1021/acs.jcim.5c02352)
Supplement: Supplementary file 3 [file ci5c02352_si_003.zip › Frag2Lead_dataset/2017-10/rec-lead.pdb]

ATOM      1  N   ASN A  42      18.524  -4.056 -21.269  1.00 27.74           N  
ATOM      2  CA  ASN A  42      18.652  -4.338 -19.807  1.00 25.69           C  
ATOM      3  C   ASN A  42      17.443  -3.810 -19.032  1.00 22.29           C  
ATOM      4  O   ASN A  42      17.317  -2.598 -18.830  1.00 23.72           O  
ATOM      5  CB  ASN A  42      19.915  -3.683 -19.242  1.00 29.93           C  
ATOM      6  CG  ASN A  42      21.158  -3.969 -20.066  1.00 32.43           C  
ATOM      7  ND2 ASN A  42      22.310  -3.557 -19.552  1.00 32.06           N  
ATOM      8  OD1 ASN A  42      21.085  -4.546 -21.151  1.00 36.90           O  
ATOM      9  N   ALA A  43      16.548  -4.705 -18.612  1.00 18.33           N  
ATOM     10  CA  ALA A  43      15.349  -4.296 -17.872  1.00 15.12           C  
ATOM     11  C   ALA A  43      15.751  -3.827 -16.480  1.00 13.71           C  
ATOM     12  O   ALA A  43      16.736  -4.332 -15.926  1.00 14.31           O  
ATOM     13  CB  ALA A  43      14.383  -5.466 -17.745  1.00 14.61           C  
ATOM     14  N   ASN A  44      14.973  -2.907 -15.917  1.00 11.84           N  
ATOM     15  CA  ASN A  44      15.024  -2.626 -14.498  1.00 10.99           C  
ATOM     16  C   ASN A  44      14.720  -3.887 -13.693  1.00  9.96           C  
ATOM     17  O   ASN A  44      13.923  -4.752 -14.116  1.00  9.95           O  
ATOM     18  CB  ASN A  44      14.007  -1.556 -14.103  1.00 11.20           C  
ATOM     19  CG  ASN A  44      14.322  -0.191 -14.671  1.00 11.35           C  
ATOM     20  ND2 ASN A  44      13.292   0.490 -15.129  1.00 12.07           N  
ATOM     21  OD1 ASN A  44      15.469   0.239 -14.706  1.00 11.83           O  
ATOM     22  N   PRO A  45      15.358  -4.021 -12.525  1.00  9.64           N  
ATOM     23  CA  PRO A  45      14.908  -5.074 -11.626  1.00  9.42           C  
ATOM     24  C   PRO A  45      13.540  -4.733 -11.042  1.00  9.65           C  
ATOM     25  O   PRO A  45      13.128  -3.554 -11.077  1.00  9.96           O  
ATOM     26  CB  PRO A  45      15.965  -5.047 -10.509  1.00  9.10           C  
ATOM     27  CG  PRO A  45      16.385  -3.611 -10.468  1.00  9.54           C  
ATOM     28  CD  PRO A  45      16.428  -3.199 -11.923  1.00  9.41           C  
ATOM     29  N   PRO A  46      12.821  -5.739 -10.511  1.00  9.55           N  
ATOM     30  CA  PRO A  46      11.622  -5.353  -9.764  1.00  9.59           C  
ATOM     31  C   PRO A  46      12.014  -4.518  -8.551  1.00  9.86           C  
ATOM     32  O   PRO A  46      13.168  -4.590  -8.112  1.00  9.77           O  
ATOM     33  CB  PRO A  46      11.058  -6.694  -9.297  1.00  9.72           C  
ATOM     34  CG  PRO A  46      12.243  -7.560  -9.220  1.00  9.44           C  
ATOM     35  CD  PRO A  46      13.081  -7.186 -10.403  1.00  9.44           C  
ATOM     36  N   PRO A  47      11.064  -3.737  -7.995  1.00  9.78           N  
ATOM     37  CA  PRO A  47      11.377  -2.945  -6.799  1.00 10.07           C  
ATOM     38  C   PRO A  47      11.636  -3.869  -5.617  1.00 10.16           C  
ATOM     39  O   PRO A  47      11.218  -5.040  -5.662  1.00  9.59           O  
ATOM     40  CB  PRO A  47      10.086  -2.153  -6.561  1.00 10.47           C  
ATOM     41  CG  PRO A  47       9.028  -3.007  -7.152  1.00 10.30           C  
ATOM     42  CD  PRO A  47       9.648  -3.619  -8.373  1.00  9.99           C  
ATOM     43  N   PRO A  48      12.307  -3.370  -4.561  1.00 10.04           N  
ATOM     44  CA  PRO A  48      12.508  -4.212  -3.390  1.00 10.75           C  
ATOM     45  C   PRO A  48      11.159  -4.660  -2.838  1.00 11.54           C  
ATOM     46  O   PRO A  48      10.129  -4.005  -3.084  1.00 11.89           O  
ATOM     47  CB  PRO A  48      13.211  -3.278  -2.388  1.00 10.87           C  
ATOM     48  CG  PRO A  48      13.783  -2.182  -3.250  1.00 10.22           C  
ATOM     49  CD  PRO A  48      12.760  -1.984  -4.314  1.00  9.99           C  
ATOM     50  N   GLU A  49      11.153  -5.764  -2.096  1.00 13.02           N  
ATOM     51  CA  GLU A  49       9.914  -6.224  -1.499  1.00 14.14           C  
ATOM     52  C   GLU A  49       9.472  -5.230  -0.452  1.00 13.35           C  
ATOM     53  O   GLU A  49      10.316  -4.605   0.183  1.00 12.43           O  
ATOM     54  CB  GLU A  49      10.089  -7.602  -0.869  1.00 17.04           C  
ATOM     55  CG  GLU A  49      10.066  -8.749  -1.880  1.00 20.44           C  
ATOM     56  CD  GLU A  49       8.741  -8.897  -2.632  1.00 22.65           C  
ATOM     57  OE1 GLU A  49       7.681  -9.097  -1.986  1.00 25.03           O  
ATOM     58  OE2 GLU A  49       8.762  -8.828  -3.885  1.00 24.77           O1-
ATOM     59  N   THR A  50       8.163  -5.069  -0.281  1.00 13.20           N  
ATOM     60  CA  THR A  50       7.647  -4.069   0.673  1.00 13.82           C  
ATOM     61  C   THR A  50       6.572  -4.606   1.616  1.00 14.87           C  
ATOM     62  O   THR A  50       6.167  -3.920   2.549  1.00 15.50           O  
ATOM     63  CB  THR A  50       7.104  -2.824  -0.039  1.00 13.92           C  
ATOM     64  CG2 THR A  50       8.208  -2.086  -0.798  1.00 13.81           C  
ATOM     65  OG1 THR A  50       6.094  -3.221  -0.954  1.00 14.27           O  
ATOM     66  N   SER A  51       6.097  -5.826   1.387  1.00 16.89           N  
ATOM     67  CA  SER A  51       5.110  -6.384   2.320  1.00 19.17           C  
ATOM     68  C   SER A  51       5.195  -7.888   2.268  1.00 19.63           C  
ATOM     69  O   SER A  51       5.342  -8.481   1.192  1.00 20.06           O  
ATOM     70  CB  SER A  51       3.690  -5.910   2.014  1.00 21.34           C  
ATOM     71  OG  SER A  51       3.186  -6.578   0.872  1.00 25.69           O  
ATOM     72  N   ASN A  52       5.134  -8.494   3.445  1.00 19.65           N  
ATOM     73  CA  ASN A  52       5.237  -9.931   3.565  1.00 21.04           C  
ATOM     74  C   ASN A  52       4.336 -10.342   4.719  1.00 21.03           C  
ATOM     75  O   ASN A  52       4.647 -10.042   5.866  1.00 20.41           O  
ATOM     76  CB  ASN A  52       6.690 -10.314   3.834  1.00 21.85           C  
ATOM     77  CG  ASN A  52       6.911 -11.814   3.805  1.00 23.54           C  
ATOM     78  ND2 ASN A  52       8.097 -12.227   3.382  1.00 24.38           N  
ATOM     79  OD1 ASN A  52       6.025 -12.590   4.151  1.00 23.34           O  
ATOM     80  N   PRO A  53       3.209 -11.019   4.414  1.00 22.65           N  
ATOM     81  CA  PRO A  53       2.211 -11.375   5.435  1.00 22.57           C  
ATOM     82  C   PRO A  53       2.751 -12.391   6.445  1.00 21.82           C  
ATOM     83  O   PRO A  53       2.195 -12.526   7.541  1.00 22.80           O  
ATOM     84  CB  PRO A  53       1.069 -11.981   4.607  1.00 23.33           C  
ATOM     85  CG  PRO A  53       1.736 -12.529   3.399  1.00 24.30           C  
ATOM     86  CD  PRO A  53       2.849 -11.560   3.090  1.00 24.04           C  
ATOM     87  N   ASN A  54       3.836 -13.073   6.079  1.00 19.92           N  
ATOM     88  CA  ASN A  54       4.522 -14.010   6.975  1.00 19.08           C  
ATOM     89  C   ASN A  54       5.462 -13.368   7.995  1.00 17.82           C  
ATOM     90  O   ASN A  54       5.838 -13.996   8.984  1.00 17.40           O  
ATOM     91  CB  ASN A  54       5.278 -15.066   6.158  1.00 19.40           C  
ATOM     92  CG  ASN A  54       4.339 -15.985   5.400  1.00 20.24           C  
ATOM     93  ND2 ASN A  54       4.826 -16.559   4.306  1.00 20.95           N  
ATOM     94  OD1 ASN A  54       3.179 -16.170   5.789  1.00 20.71           O  
ATOM     95  N   LYS A  55       5.853 -12.119   7.765  1.00 16.82           N  
ATOM     96  CA  LYS A  55       6.683 -11.430   8.746  1.00 16.20           C  
ATOM     97  C   LYS A  55       5.843 -10.982   9.944  1.00 15.55           C  
ATOM     98  O   LYS A  55       4.730 -10.493   9.754  1.00 15.57           O  
ATOM     99  CB  LYS A  55       7.344 -10.219   8.120  1.00 16.69           C  
ATOM    100  CG  LYS A  55       8.509 -10.541   7.214  1.00 18.42           C  
ATOM    101  CD  LYS A  55       9.081  -9.226   6.706  1.00 19.68           C  
ATOM    102  CE  LYS A  55      10.314  -9.426   5.857  1.00 21.02           C  
ATOM    103  NZ  LYS A  55      11.470  -9.826   6.698  1.00 23.42           N1+
ATOM    104  N   PRO A  56       6.371 -11.149  11.175  1.00 15.11           N  
ATOM    105  CA  PRO A  56       5.618 -10.719  12.342  1.00 14.81           C  
ATOM    106  C   PRO A  56       5.537  -9.196  12.364  1.00 15.38           C  
ATOM    107  O   PRO A  56       6.378  -8.514  11.767  1.00 15.39           O  
ATOM    108  CB  PRO A  56       6.445 -11.251  13.523  1.00 15.23           C  
ATOM    109  CG  PRO A  56       7.822 -11.369  12.998  1.00 15.16           C  
ATOM    110  CD  PRO A  56       7.688 -11.698  11.540  1.00 15.16           C  
ATOM    111  N   LYS A  57       4.535  -8.675  13.052  1.00 14.54           N  
ATOM    112  CA  LYS A  57       4.294  -7.240  13.079  1.00 14.64           C  
ATOM    113  C   LYS A  57       4.351  -6.704  14.506  1.00 13.38           C  
ATOM    114  O   LYS A  57       3.869  -7.346  15.430  1.00 13.22           O  
ATOM    115  CB  LYS A  57       2.921  -6.918  12.460  1.00 16.61           C  
ATOM    116  CG  LYS A  57       2.841  -7.172  10.956  1.00 19.74           C  
ATOM    117  CD  LYS A  57       1.469  -6.807  10.397  1.00 21.66           C  
ATOM    118  CE  LYS A  57       1.074  -7.694   9.224  1.00 23.47           C  
ATOM    119  NZ  LYS A  57       1.835  -7.374   7.982  1.00 23.79           N1+
ATOM    120  N   ARG A  58       4.925  -5.519  14.685  1.00 11.90           N  
ATOM    121  CA  ARG A  58       4.825  -4.835  15.967  1.00 11.64           C  
ATOM    122  C   ARG A  58       4.799  -3.325  15.791  1.00 12.16           C  
ATOM    123  O   ARG A  58       5.407  -2.797  14.875  1.00 12.43           O  
ATOM    124  CB  ARG A  58       5.955  -5.232  16.935  1.00 11.36           C  
ATOM    125  CG  ARG A  58       7.369  -4.875  16.474  1.00 10.47           C  
ATOM    126  CD  ARG A  58       8.370  -5.270  17.546  1.00 10.24           C  
ATOM    127  NE  ARG A  58       9.733  -4.863  17.227  1.00 10.17           N  
ATOM    128  CZ  ARG A  58      10.767  -4.987  18.048  1.00 10.37           C  
ATOM    129  NH1 ARG A  58      10.606  -5.482  19.283  1.00 10.77           N1+
ATOM    130  NH2 ARG A  58      11.979  -4.599  17.660  1.00 11.11           N  
ATOM    131  N   GLN A  59       4.077  -2.654  16.672  1.00 12.42           N  
ATOM    132  CA  GLN A  59       4.115  -1.200  16.740  1.00 14.58           C  
ATOM    133  C   GLN A  59       5.096  -0.772  17.838  1.00 14.22           C  
ATOM    134  O   GLN A  59       4.970  -1.187  19.001  1.00 14.07           O  
ATOM    135  CB  GLN A  59       2.705  -0.654  17.010  1.00 16.33           C  
ATOM    136  CG  GLN A  59       2.678   0.870  17.186  1.00 19.54           C  
ATOM    137  CD  GLN A  59       1.350   1.424  17.696  1.00 21.80           C  
ATOM    138  NE2 GLN A  59       0.260   1.033  17.066  1.00 21.93           N  
ATOM    139  OE1 GLN A  59       1.322   2.231  18.643  1.00 24.48           O  
ATOM    140  N   THR A  60       6.082   0.051  17.481  1.00 13.00           N  
ATOM    141  CA  THR A  60       7.024   0.554  18.490  1.00 13.09           C  
ATOM    142  C   THR A  60       7.110   2.054  18.349  1.00 12.89           C  
ATOM    143  O   THR A  60       6.800   2.582  17.272  1.00 12.58           O  
ATOM    144  CB  THR A  60       8.446  -0.051  18.407  1.00 13.50           C  
ATOM    145  CG2 THR A  60       8.412  -1.594  18.425  1.00 13.72           C  
ATOM    146  OG1 THR A  60       9.131   0.422  17.233  1.00 13.25           O  
ATOM    147  N   ASN A  61       7.507   2.727  19.430  1.00 13.14           N  
ATOM    148  CA  ASN A  61       7.734   4.179  19.386  1.00 13.64           C  
ATOM    149  C   ASN A  61       8.712   4.557  18.299  1.00 12.75           C  
ATOM    150  O   ASN A  61       8.531   5.585  17.656  1.00 12.24           O  
ATOM    151  CB  ASN A  61       8.331   4.691  20.688  1.00 16.08           C  
ATOM    152  CG  ASN A  61       7.386   4.569  21.844  1.00 18.38           C  
ATOM    153  ND2 ASN A  61       6.090   4.547  21.558  1.00 19.21           N  
ATOM    154  OD1 ASN A  61       7.818   4.496  22.992  1.00 22.72           O  
ATOM    155  N   GLN A  62       9.752   3.731  18.122  1.00 12.23           N  
ATOM    156  CA  GLN A  62      10.816   4.029  17.154  1.00 11.65           C  
ATOM    157  C   GLN A  62      10.296   3.952  15.712  1.00 10.69           C  
ATOM    158  O   GLN A  62      10.535   4.852  14.932  1.00 10.27           O  
ATOM    159  CB  GLN A  62      12.020   3.114  17.340  1.00 12.74           C  
ATOM    160  CG  GLN A  62      12.737   3.330  18.665  1.00 14.65           C  
ATOM    161  CD  GLN A  62      14.043   2.568  18.749  1.00 16.22           C  
ATOM    162  NE2 GLN A  62      15.094   3.228  19.250  1.00 16.48           N  
ATOM    163  OE1 GLN A  62      14.108   1.395  18.376  1.00 17.73           O  
ATOM    164  N   LEU A  63       9.566   2.886  15.379  1.00 10.20           N  
ATOM    165  CA  LEU A  63       9.011   2.752  14.021  1.00 10.14           C  
ATOM    166  C   LEU A  63       7.935   3.808  13.747  1.00 10.09           C  
ATOM    167  O   LEU A  63       7.844   4.339  12.643  1.00  9.86           O  
ATOM    168  CB  LEU A  63       8.478   1.332  13.774  1.00 10.32           C  
ATOM    169  CG  LEU A  63       9.549   0.229  13.652  1.00 10.53           C  
ATOM    170  CD1 LEU A  63       8.909  -1.151  13.729  1.00 10.90           C  
ATOM    171  CD2 LEU A  63      10.390   0.381  12.396  1.00 11.22           C  
ATOM    172  N   GLN A  64       7.135   4.151  14.753  1.00 10.96           N  
ATOM    173  CA  GLN A  64       6.160   5.219  14.544  1.00 11.56           C  
ATOM    174  C   GLN A  64       6.855   6.536  14.217  1.00 10.66           C  
ATOM    175  O   GLN A  64       6.384   7.259  13.333  1.00 10.63           O  
ATOM    176  CB  GLN A  64       5.291   5.419  15.775  1.00 13.44           C  
ATOM    177  CG  GLN A  64       4.326   4.283  16.049  1.00 16.41           C  
ATOM    178  CD  GLN A  64       3.392   4.625  17.198  1.00 18.90           C  
ATOM    179  NE2 GLN A  64       2.144   4.954  16.870  1.00 20.88           N  
ATOM    180  OE1 GLN A  64       3.804   4.647  18.358  1.00 22.48           O  
ATOM    181  N   TYR A  65       7.940   6.830  14.932  1.00 10.54           N  
ATOM    182  CA  TYR A  65       8.721   8.056  14.739  1.00 10.23           C  
ATOM    183  C   TYR A  65       9.372   8.058  13.365  1.00 10.14           C  
ATOM    184  O   TYR A  65       9.460   9.089  12.702  1.00 10.29           O  
ATOM    185  CB  TYR A  65       9.819   8.148  15.796  1.00 10.49           C  
ATOM    186  CG  TYR A  65      10.647   9.420  15.732  1.00 10.97           C  
ATOM    187  CD1 TYR A  65      10.218  10.594  16.339  1.00 11.39           C  
ATOM    188  CD2 TYR A  65      11.874   9.423  15.072  1.00 11.59           C  
ATOM    189  CE1 TYR A  65      10.994  11.756  16.283  1.00 11.53           C  
ATOM    190  CE2 TYR A  65      12.648  10.563  14.996  1.00 11.50           C  
ATOM    191  CZ  TYR A  65      12.211  11.725  15.599  1.00 11.81           C  
ATOM    192  OH  TYR A  65      13.030  12.842  15.521  1.00 13.23           O  
ATOM    193  N   LEU A  66       9.866   6.904  12.947  1.00  9.68           N  
ATOM    194  CA  LEU A  66      10.442   6.797  11.603  1.00  9.93           C  
ATOM    195  C   LEU A  66       9.453   7.137  10.486  1.00  9.85           C  
ATOM    196  O   LEU A  66       9.826   7.760   9.492  1.00  9.96           O  
ATOM    197  CB  LEU A  66      11.061   5.412  11.381  1.00  9.76           C  
ATOM    198  CG  LEU A  66      12.396   5.257  12.107  1.00 10.52           C  
ATOM    199  CD1 LEU A  66      12.775   3.799  12.241  1.00 10.51           C  
ATOM    200  CD2 LEU A  66      13.432   6.030  11.307  1.00 11.25           C  
ATOM    201  N   LEU A  67       8.203   6.718  10.633  1.00  9.89           N  
ATOM    202  CA  LEU A  67       7.205   7.066   9.631  1.00 10.84           C  
ATOM    203  C   LEU A  67       6.730   8.517   9.779  1.00 11.85           C  
ATOM    204  O   LEU A  67       6.711   9.283   8.795  1.00 12.60           O  
ATOM    205  CB  LEU A  67       6.036   6.080   9.683  1.00 10.31           C  
ATOM    206  CG  LEU A  67       4.922   6.269   8.647  1.00 10.17           C  
ATOM    207  CD1 LEU A  67       5.492   6.304   7.233  1.00 10.43           C  
ATOM    208  CD2 LEU A  67       3.931   5.127   8.801  1.00 10.62           C  
ATOM    209  N   ARG A  68       6.375   8.892  10.998  1.00 13.01           N  
ATOM    210  CA  ARG A  68       5.627  10.128  11.213  1.00 14.04           C  
ATOM    211  C   ARG A  68       6.500  11.354  11.185  1.00 13.51           C  
ATOM    212  O   ARG A  68       6.028  12.445  10.828  1.00 14.60           O  
ATOM    213  CB  ARG A  68       4.866  10.076  12.544  1.00 16.01           C  
ATOM    214  CG  ARG A  68       3.727   9.071  12.525  1.00 19.60           C  
ATOM    215  CD  ARG A  68       3.111   8.891  13.912  1.00 23.07           C  
ATOM    216  NE  ARG A  68       2.145   7.792  13.900  1.00 27.72           N  
ATOM    217  CZ  ARG A  68       0.854   7.916  13.593  1.00 30.50           C  
ATOM    218  NH1 ARG A  68       0.337   9.108  13.291  1.00 32.99           N1+
ATOM    219  NH2 ARG A  68       0.064   6.843  13.609  1.00 33.00           N  
ATOM    220  N   VAL A  69       7.754  11.191  11.580  1.00 12.53           N  
ATOM    221  CA  VAL A  69       8.677  12.318  11.684  1.00 12.56           C  
ATOM    222  C   VAL A  69       9.746  12.231  10.604  1.00 12.57           C  
ATOM    223  O   VAL A  69       9.881  13.152   9.789  1.00 13.81           O  
ATOM    224  CB  VAL A  69       9.342  12.395  13.071  1.00 13.05           C  
ATOM    225  CG1 VAL A  69      10.369  13.517  13.124  1.00 13.24           C  
ATOM    226  CG2 VAL A  69       8.283  12.602  14.143  1.00 13.15           C  
ATOM    227  N   VAL A  70      10.499  11.136  10.599  1.00 11.46           N  
ATOM    228  CA  VAL A  70      11.681  11.031   9.742  1.00 10.87           C  
ATOM    229  C   VAL A  70      11.289  10.984   8.269  1.00 11.26           C  
ATOM    230  O   VAL A  70      11.677  11.852   7.494  1.00 10.75           O  
ATOM    231  CB  VAL A  70      12.606   9.846  10.142  1.00 10.57           C  
ATOM    232  CG1 VAL A  70      13.809   9.787   9.216  1.00 10.40           C  
ATOM    233  CG2 VAL A  70      13.056   9.970  11.586  1.00 10.08           C  
ATOM    234  N   LEU A  71      10.533   9.976   7.874  1.00 10.94           N  
ATOM    235  CA  LEU A  71      10.135   9.831   6.479  1.00 11.74           C  
ATOM    236  C   LEU A  71       9.297  11.029   6.015  1.00 12.06           C  
ATOM    237  O   LEU A  71       9.541  11.583   4.942  1.00 11.82           O  
ATOM    238  CB  LEU A  71       9.338   8.522   6.289  1.00 12.43           C  
ATOM    239  CG  LEU A  71       8.932   7.954   4.915  1.00 12.80           C  
ATOM    240  CD1 LEU A  71       7.717   8.685   4.340  1.00 13.69           C  
ATOM    241  CD2 LEU A  71      10.068   8.019   3.910  1.00 13.05           C  
ATOM    242  N   LYS A  72       8.327  11.450   6.822  1.00 12.42           N  
ATOM    243  CA  LYS A  72       7.432  12.559   6.406  1.00 13.42           C  
ATOM    244  C   LYS A  72       8.219  13.840   6.161  1.00 12.71           C  
ATOM    245  O   LYS A  72       7.921  14.578   5.224  1.00 12.59           O  
ATOM    246  CB  LYS A  72       6.357  12.805   7.467  1.00 15.14           C  
ATOM    247  CG  LYS A  72       5.325  13.877   7.138  1.00 18.14           C  
ATOM    248  CD  LYS A  72       4.535  14.201   8.405  1.00 21.28           C  
ATOM    249  CE  LYS A  72       3.344  15.120   8.141  1.00 23.54           C  
ATOM    250  NZ  LYS A  72       2.197  14.403   7.516  1.00 24.25           N1+
ATOM    251  N   THR A  73       9.236  14.075   6.980  1.00 12.27           N  
ATOM    252  CA  THR A  73      10.072  15.298   6.901  1.00 12.57           C  
ATOM    253  C   THR A  73      10.947  15.230   5.652  1.00 12.28           C  
ATOM    254  O   THR A  73      11.040  16.187   4.881  1.00 12.12           O  
ATOM    255  CB  THR A  73      10.940  15.458   8.170  1.00 13.16           C  
ATOM    256  CG2 THR A  73      11.916  16.624   8.042  1.00 13.45           C  
ATOM    257  OG1 THR A  73      10.073  15.693   9.290  1.00 14.22           O  
ATOM    258  N   LEU A  74      11.564  14.079   5.421  1.00 11.67           N  
ATOM    259  CA  LEU A  74      12.410  13.949   4.239  1.00 11.55           C  
ATOM    260  C   LEU A  74      11.585  13.952   2.957  1.00 10.66           C  
ATOM    261  O   LEU A  74      12.030  14.485   1.957  1.00  9.78           O  
ATOM    262  CB  LEU A  74      13.273  12.690   4.296  1.00 12.64           C  
ATOM    263  CG  LEU A  74      14.711  12.868   4.748  1.00 13.79           C  
ATOM    264  CD1 LEU A  74      14.798  13.299   6.210  1.00 14.93           C  
ATOM    265  CD2 LEU A  74      15.451  11.557   4.485  1.00 14.91           C  
ATOM    266  N   TRP A  75      10.388  13.362   2.992  1.00  9.67           N  
ATOM    267  CA  TRP A  75       9.550  13.276   1.804  1.00  9.55           C  
ATOM    268  C   TRP A  75       9.152  14.654   1.270  1.00  9.58           C  
ATOM    269  O   TRP A  75       9.080  14.844   0.065  1.00  9.34           O  
ATOM    270  CB  TRP A  75       8.278  12.450   2.066  1.00  9.54           C  
ATOM    271  CG  TRP A  75       7.537  12.097   0.799  1.00  9.42           C  
ATOM    272  CD1 TRP A  75       6.643  12.887   0.095  1.00  9.07           C  
ATOM    273  CD2 TRP A  75       7.658  10.882   0.063  1.00  9.12           C  
ATOM    274  CE2 TRP A  75       6.802  10.984  -1.057  1.00  9.44           C  
ATOM    275  CE3 TRP A  75       8.385   9.693   0.266  1.00  9.50           C  
ATOM    276  NE1 TRP A  75       6.190  12.213  -1.013  1.00  8.84           N  
ATOM    277  CZ2 TRP A  75       6.678   9.951  -2.000  1.00  9.51           C  
ATOM    278  CZ3 TRP A  75       8.254   8.667  -0.669  1.00  9.33           C  
ATOM    279  CH2 TRP A  75       7.391   8.797  -1.769  1.00  9.58           C  
ATOM    280  N   LYS A  76       8.905  15.604   2.170  1.00 10.24           N  
ATOM    281  CA  LYS A  76       8.379  16.894   1.731  1.00 10.89           C  
ATOM    282  C   LYS A  76       9.499  17.871   1.344  1.00 10.86           C  
ATOM    283  O   LYS A  76       9.230  18.976   0.831  1.00 11.34           O  
ATOM    284  CB  LYS A  76       7.480  17.482   2.817  1.00 12.65           C  
ATOM    285  CG  LYS A  76       8.240  17.873   4.063  1.00 14.70           C  
ATOM    286  CD  LYS A  76       7.291  18.401   5.133  1.00 17.52           C  
ATOM    287  CE  LYS A  76       8.077  18.988   6.296  1.00 19.38           C  
ATOM    288  NZ  LYS A  76       7.168  19.164   7.475  1.00 23.50           N1+
ATOM    289  N   HIS A  77      10.749  17.468   1.591  1.00 10.21           N  
ATOM    290  CA  HIS A  77      11.899  18.312   1.270  1.00  9.12           C  
ATOM    291  C   HIS A  77      11.982  18.601  -0.239  1.00  8.98           C  
ATOM    292  O   HIS A  77      11.683  17.750  -1.085  1.00  8.42           O  
ATOM    293  CB  HIS A  77      13.187  17.654   1.786  1.00  9.32           C  
ATOM    294  CG  HIS A  77      14.367  18.556   1.793  1.00  9.33           C  
ATOM    295  CD2 HIS A  77      14.935  19.257   2.795  1.00  9.49           C  
ATOM    296  ND1 HIS A  77      15.123  18.810   0.668  1.00  9.44           N  
ATOM    297  CE1 HIS A  77      16.090  19.652   0.976  1.00  9.67           C  
ATOM    298  NE2 HIS A  77      16.000  19.937   2.263  1.00  9.58           N  
ATOM    299  N   GLN A  78      12.420  19.810  -0.585  1.00  8.62           N  
ATOM    300  CA  GLN A  78      12.597  20.171  -1.999  1.00  8.61           C  
ATOM    301  C   GLN A  78      13.480  19.217  -2.821  1.00  8.04           C  
ATOM    302  O   GLN A  78      13.361  19.195  -4.043  1.00  7.61           O  
ATOM    303  CB  GLN A  78      13.135  21.611  -2.124  1.00  9.68           C  
ATOM    304  CG  GLN A  78      14.552  21.838  -1.595  1.00 11.18           C  
ATOM    305  CD  GLN A  78      15.258  22.988  -2.317  1.00 12.53           C  
ATOM    306  NE2 GLN A  78      16.424  23.377  -1.829  1.00 12.69           N  
ATOM    307  OE1 GLN A  78      14.754  23.499  -3.321  1.00 15.33           O  
ATOM    308  N   PHE A  79      14.363  18.450  -2.162  1.00  7.49           N  
ATOM    309  CA  PHE A  79      15.308  17.584  -2.889  1.00  7.18           C  
ATOM    310  C   PHE A  79      14.865  16.131  -2.919  1.00  6.89           C  
ATOM    311  O   PHE A  79      15.597  15.274  -3.403  1.00  6.93           O  
ATOM    312  CB  PHE A  79      16.698  17.636  -2.281  1.00  7.41           C  
ATOM    313  CG  PHE A  79      17.425  18.938  -2.497  1.00  7.27           C  
ATOM    314  CD1 PHE A  79      17.044  19.818  -3.509  1.00  7.31           C  
ATOM    315  CD2 PHE A  79      18.533  19.237  -1.706  1.00  7.38           C  
ATOM    316  CE1 PHE A  79      17.764  20.999  -3.705  1.00  7.72           C  
ATOM    317  CE2 PHE A  79      19.255  20.410  -1.902  1.00  7.61           C  
ATOM    318  CZ  PHE A  79      18.855  21.277  -2.910  1.00  7.55           C  
ATOM    319  N   ALA A  80      13.678  15.872  -2.388  1.00  6.56           N  
ATOM    320  CA  ALA A  80      13.223  14.474  -2.207  1.00  6.48           C  
ATOM    321  C   ALA A  80      12.857  13.787  -3.496  1.00  6.68           C  
ATOM    322  O   ALA A  80      13.011  12.570  -3.620  1.00  6.42           O  
ATOM    323  CB  ALA A  80      12.025  14.460  -1.272  1.00  6.68           C  
ATOM    324  N   TRP A  81      12.343  14.552  -4.467  1.00  6.55           N  
ATOM    325  CA  TRP A  81      11.713  13.954  -5.649  1.00  6.44           C  
ATOM    326  C   TRP A  81      12.491  12.812  -6.381  1.00  6.32           C  
ATOM    327  O   TRP A  81      11.854  11.792  -6.717  1.00  6.51           O  
ATOM    328  CB  TRP A  81      11.208  15.050  -6.622  1.00  6.76           C  
ATOM    329  CG  TRP A  81      12.315  15.915  -7.224  1.00  6.80           C  
ATOM    330  CD1 TRP A  81      12.845  17.065  -6.702  1.00  7.05           C  
ATOM    331  CD2 TRP A  81      12.965  15.713  -8.476  1.00  7.16           C  
ATOM    332  CE2 TRP A  81      13.905  16.757  -8.635  1.00  7.28           C  
ATOM    333  CE3 TRP A  81      12.856  14.746  -9.477  1.00  7.25           C  
ATOM    334  NE1 TRP A  81      13.811  17.567  -7.539  1.00  7.10           N  
ATOM    335  CZ2 TRP A  81      14.719  16.866  -9.763  1.00  7.53           C  
ATOM    336  CZ3 TRP A  81      13.684  14.855 -10.611  1.00  7.57           C  
ATOM    337  CH2 TRP A  81      14.600  15.907 -10.732  1.00  7.71           C  
ATOM    338  N   PRO A  82      13.850  12.914  -6.562  1.00  6.21           N  
ATOM    339  CA  PRO A  82      14.486  11.799  -7.296  1.00  6.10           C  
ATOM    340  C   PRO A  82      14.518  10.508  -6.507  1.00  6.08           C  
ATOM    341  O   PRO A  82      14.781   9.444  -7.078  1.00  5.88           O  
ATOM    342  CB  PRO A  82      15.933  12.289  -7.509  1.00  6.21           C  
ATOM    343  CG  PRO A  82      15.857  13.775  -7.392  1.00  6.15           C  
ATOM    344  CD  PRO A  82      14.842  13.972  -6.281  1.00  5.98           C  
ATOM    345  N   PHE A  83      14.248  10.618  -5.213  1.00  5.90           N  
ATOM    346  CA  PHE A  83      14.414   9.515  -4.272  1.00  6.19           C  
ATOM    347  C   PHE A  83      13.057   8.928  -3.869  1.00  6.22           C  
ATOM    348  O   PHE A  83      12.996   8.052  -3.001  1.00  6.71           O  
ATOM    349  CB  PHE A  83      15.158  10.011  -3.012  1.00  6.11           C  
ATOM    350  CG  PHE A  83      16.509  10.572  -3.310  1.00  6.30           C  
ATOM    351  CD1 PHE A  83      17.601   9.723  -3.527  1.00  6.16           C  
ATOM    352  CD2 PHE A  83      16.692  11.940  -3.390  1.00  6.27           C  
ATOM    353  CE1 PHE A  83      18.848  10.230  -3.829  1.00  6.54           C  
ATOM    354  CE2 PHE A  83      17.940  12.476  -3.703  1.00  6.61           C  
ATOM    355  CZ  PHE A  83      19.028  11.615  -3.930  1.00  6.32           C  
ATOM    356  N   GLN A  84      11.973   9.419  -4.465  1.00  6.31           N  
ATOM    357  CA  GLN A  84      10.632   9.012  -4.045  1.00  6.84           C  
ATOM    358  C   GLN A  84      10.171   7.704  -4.686  1.00  7.07           C  
ATOM    359  O   GLN A  84       9.072   7.194  -4.388  1.00  7.95           O  
ATOM    360  CB  GLN A  84       9.634  10.147  -4.281  1.00  6.84           C  
ATOM    361  CG  GLN A  84       9.819  11.305  -3.277  1.00  7.02           C  
ATOM    362  CD  GLN A  84       8.957  12.533  -3.602  1.00  7.37           C  
ATOM    363  NE2 GLN A  84       8.760  13.422  -2.623  1.00  7.06           N  
ATOM    364  OE1 GLN A  84       8.474  12.680  -4.714  1.00  8.20           O  
ATOM    365  N   GLN A  85      10.980   7.200  -5.615  1.00  7.31           N  
ATOM    366  CA  GLN A  85      10.674   5.921  -6.294  1.00  7.49           C  
ATOM    367  C   GLN A  85      11.996   5.341  -6.791  1.00  7.56           C  
ATOM    368  O   GLN A  85      13.023   6.053  -6.805  1.00  7.02           O  
ATOM    369  CB  GLN A  85       9.711   6.149  -7.473  1.00  7.88           C  
ATOM    370  CG  GLN A  85      10.234   7.088  -8.561  1.00  8.22           C  
ATOM    371  CD  GLN A  85      10.193   8.556  -8.144  1.00  8.62           C  
ATOM    372  NE2 GLN A  85      11.314   9.254  -8.289  1.00  8.71           N  
ATOM    373  OE1 GLN A  85       9.144   9.056  -7.694  1.00  9.48           O  
ATOM    374  N   PRO A  86      11.996   4.054  -7.190  1.00  7.37           N  
ATOM    375  CA  PRO A  86      13.240   3.460  -7.668  1.00  7.82           C  
ATOM    376  C   PRO A  86      13.839   4.237  -8.844  1.00  8.30           C  
ATOM    377  O   PRO A  86      13.096   4.842  -9.637  1.00  8.80           O  
ATOM    378  CB  PRO A  86      12.804   2.045  -8.092  1.00  7.57           C  
ATOM    379  CG  PRO A  86      11.675   1.741  -7.158  1.00  7.42           C  
ATOM    380  CD  PRO A  86      10.926   3.045  -7.064  1.00  7.77           C  
ATOM    381  N   VAL A  87      15.168   4.195  -8.954  1.00  8.81           N  
ATOM    382  CA  VAL A  87      15.864   4.722 -10.128  1.00 10.04           C  
ATOM    383  C   VAL A  87      15.377   3.932 -11.339  1.00 10.26           C  
ATOM    384  O   VAL A  87      15.510   2.688 -11.398  1.00 10.70           O  
ATOM    385  CB  VAL A  87      17.391   4.609  -9.976  1.00 10.15           C  
ATOM    386  CG1 VAL A  87      18.094   4.900 -11.305  1.00 11.00           C  
ATOM    387  CG2 VAL A  87      17.893   5.549  -8.893  1.00 10.37           C  
ATOM    388  N   ASP A  88      14.742   4.646 -12.264  1.00 11.13           N  
ATOM    389  CA  ASP A  88      14.300   4.032 -13.520  1.00 12.16           C  
ATOM    390  C   ASP A  88      15.415   4.194 -14.549  1.00 12.57           C  
ATOM    391  O   ASP A  88      15.464   5.177 -15.289  1.00 13.34           O  
ATOM    392  CB  ASP A  88      12.962   4.617 -13.991  1.00 12.62           C  
ATOM    393  CG  ASP A  88      12.359   3.838 -15.170  1.00 12.88           C  
ATOM    394  OD1 ASP A  88      13.133   3.228 -15.952  1.00 13.11           O  
ATOM    395  OD2 ASP A  88      11.120   3.864 -15.306  1.00 14.55           O1-
ATOM    396  N   ALA A  89      16.313   3.215 -14.580  1.00 13.53           N  
ATOM    397  CA  ALA A  89      17.512   3.309 -15.404  1.00 14.51           C  
ATOM    398  C   ALA A  89      17.221   3.090 -16.869  1.00 16.50           C  
ATOM    399  O   ALA A  89      18.048   3.440 -17.717  1.00 16.53           O  
ATOM    400  CB  ALA A  89      18.593   2.347 -14.919  1.00 14.85           C  
ATOM    401  N   VAL A  90      16.052   2.518 -17.180  1.00 17.35           N  
ATOM    402  CA  VAL A  90      15.638   2.406 -18.577  1.00 19.40           C  
ATOM    403  C   VAL A  90      15.221   3.780 -19.118  1.00 20.25           C  
ATOM    404  O   VAL A  90      15.760   4.234 -20.142  1.00 21.84           O  
ATOM    405  CB  VAL A  90      14.574   1.299 -18.796  1.00 19.08           C  
ATOM    406  CG1 VAL A  90      14.142   1.253 -20.253  1.00 19.73           C  
ATOM    407  CG2 VAL A  90      15.158  -0.047 -18.386  1.00 19.51           C  
ATOM    408  N   LYS A  91      14.320   4.457 -18.403  1.00 20.88           N  
ATOM    409  CA  LYS A  91      13.918   5.824 -18.728  1.00 21.84           C  
ATOM    410  C   LYS A  91      15.104   6.780 -18.766  1.00 21.71           C  
ATOM    411  O   LYS A  91      15.157   7.651 -19.613  1.00 21.82           O  
ATOM    412  CB  LYS A  91      12.891   6.369 -17.735  1.00 23.59           C  
ATOM    413  CG  LYS A  91      11.431   6.251 -18.146  1.00 26.00           C  
ATOM    414  CD  LYS A  91      10.558   6.322 -16.905  1.00 27.93           C  
ATOM    415  CE  LYS A  91       9.092   6.553 -17.207  1.00 29.40           C  
ATOM    416  NZ  LYS A  91       8.751   7.996 -17.081  1.00 30.52           N1+
ATOM    417  N   LEU A  92      16.053   6.622 -17.846  1.00 20.48           N  
ATOM    418  CA  LEU A  92      17.183   7.566 -17.767  1.00 20.29           C  
ATOM    419  C   LEU A  92      18.370   7.193 -18.667  1.00 20.67           C  
ATOM    420  O   LEU A  92      19.403   7.876 -18.656  1.00 20.77           O  
ATOM    421  CB  LEU A  92      17.651   7.686 -16.314  1.00 19.87           C  
ATOM    422  CG  LEU A  92      16.748   8.343 -15.273  1.00 20.94           C  
ATOM    423  CD1 LEU A  92      17.328   8.034 -13.898  1.00 20.69           C  
ATOM    424  CD2 LEU A  92      16.608   9.853 -15.474  1.00 21.55           C  
ATOM    425  N   ASN A  93      18.233   6.114 -19.437  1.00 20.21           N  
ATOM    426  CA  ASN A  93      19.337   5.580 -20.246  1.00 20.59           C  
ATOM    427  C   ASN A  93      20.634   5.417 -19.441  1.00 20.07           C  
ATOM    428  O   ASN A  93      21.695   5.936 -19.808  1.00 19.35           O  
ATOM    429  CB  ASN A  93      19.560   6.400 -21.538  1.00 23.46           C  
ATOM    430  CG  ASN A  93      20.547   5.735 -22.499  1.00 25.78           C  
ATOM    431  ND2 ASN A  93      21.141   6.542 -23.381  1.00 27.38           N  
ATOM    432  OD1 ASN A  93      20.782   4.513 -22.449  1.00 26.53           O  
ATOM    433  N   LEU A  94      20.531   4.685 -18.333  1.00 18.11           N  
ATOM    434  CA  LEU A  94      21.674   4.378 -17.487  1.00 18.23           C  
ATOM    435  C   LEU A  94      21.857   2.867 -17.390  1.00 18.68           C  
ATOM    436  O   LEU A  94      21.649   2.288 -16.334  1.00 19.62           O  
ATOM    437  CB  LEU A  94      21.476   4.955 -16.075  1.00 17.66           C  
ATOM    438  CG  LEU A  94      21.225   6.459 -15.958  1.00 18.65           C  
ATOM    439  CD1 LEU A  94      20.872   6.798 -14.517  1.00 18.88           C  
ATOM    440  CD2 LEU A  94      22.450   7.235 -16.389  1.00 18.53           C  
ATOM    441  N   PRO A  95      22.277   2.222 -18.493  1.00 18.47           N  
ATOM    442  CA  PRO A  95      22.367   0.757 -18.498  1.00 18.72           C  
ATOM    443  C   PRO A  95      23.375   0.178 -17.491  1.00 19.26           C  
ATOM    444  O   PRO A  95      23.352  -1.028 -17.218  1.00 21.09           O  
ATOM    445  CB  PRO A  95      22.764   0.434 -19.945  1.00 19.19           C  
ATOM    446  CG  PRO A  95      23.450   1.666 -20.425  1.00 19.13           C  
ATOM    447  CD  PRO A  95      22.764   2.816 -19.743  1.00 18.86           C  
ATOM    448  N   ASP A  96      24.235   1.007 -16.911  1.00 18.08           N  
ATOM    449  CA  ASP A  96      25.169   0.490 -15.930  1.00 17.94           C  
ATOM    450  C   ASP A  96      24.737   0.754 -14.494  1.00 16.23           C  
ATOM    451  O   ASP A  96      25.481   0.435 -13.557  1.00 16.61           O  
ATOM    452  CB  ASP A  96      26.585   0.997 -16.180  1.00 19.46           C  
ATOM    453  CG  ASP A  96      26.750   2.473 -15.867  1.00 21.43           C  
ATOM    454  OD1 ASP A  96      25.755   3.224 -15.954  1.00 21.14           O  
ATOM    455  OD2 ASP A  96      27.892   2.876 -15.564  1.00 24.28           O1-
ATOM    456  N   TYR A  97      23.556   1.339 -14.315  1.00 14.49           N  
ATOM    457  CA  TYR A  97      23.128   1.664 -12.947  1.00 12.92           C  
ATOM    458  C   TYR A  97      22.989   0.403 -12.091  1.00 12.95           C  
ATOM    459  O   TYR A  97      23.527   0.315 -10.977  1.00 12.85           O  
ATOM    460  CB  TYR A  97      21.825   2.487 -12.898  1.00 11.65           C  
ATOM    461  CG  TYR A  97      21.503   2.892 -11.471  1.00 10.48           C  
ATOM    462  CD1 TYR A  97      22.053   4.038 -10.916  1.00 10.03           C  
ATOM    463  CD2 TYR A  97      20.693   2.093 -10.647  1.00  9.78           C  
ATOM    464  CE1 TYR A  97      21.784   4.408  -9.593  1.00  9.55           C  
ATOM    465  CE2 TYR A  97      20.442   2.449  -9.324  1.00  9.32           C  
ATOM    466  CZ  TYR A  97      20.981   3.609  -8.806  1.00  9.24           C  
ATOM    467  OH  TYR A  97      20.731   3.971  -7.494  1.00  8.73           O  
ATOM    468  N   TYR A  98      22.255  -0.565 -12.628  1.00 13.13           N  
ATOM    469  CA  TYR A  98      21.989  -1.781 -11.890  1.00 13.14           C  
ATOM    470  C   TYR A  98      23.057  -2.841 -12.075  1.00 14.99           C  
ATOM    471  O   TYR A  98      22.933  -3.952 -11.556  1.00 16.27           O  
ATOM    472  CB  TYR A  98      20.572  -2.292 -12.164  1.00 11.94           C  
ATOM    473  CG  TYR A  98      19.523  -1.419 -11.528  1.00 10.60           C  
ATOM    474  CD1 TYR A  98      19.390  -1.375 -10.153  1.00 10.14           C  
ATOM    475  CD2 TYR A  98      18.668  -0.633 -12.304  1.00  9.85           C  
ATOM    476  CE1 TYR A  98      18.420  -0.586  -9.542  1.00  9.93           C  
ATOM    477  CE2 TYR A  98      17.692   0.166 -11.709  1.00 10.10           C  
ATOM    478  CZ  TYR A  98      17.586   0.202 -10.342  1.00  9.81           C  
ATOM    479  OH  TYR A  98      16.616   0.997  -9.758  1.00 10.26           O  
ATOM    480  N   LYS A  99      24.089  -2.484 -12.839  1.00 16.21           N  
ATOM    481  CA ALYS A  99      25.329  -3.245 -12.869  0.50 17.16           C  
ATOM    482  CA BLYS A  99      25.333  -3.242 -12.872  0.50 17.14           C  
ATOM    483  C   LYS A  99      26.224  -2.804 -11.721  1.00 17.34           C  
ATOM    484  O   LYS A  99      26.988  -3.593 -11.179  1.00 19.47           O  
ATOM    485  CB ALYS A  99      26.034  -3.046 -14.210  0.50 17.41           C  
ATOM    486  CB BLYS A  99      26.051  -3.031 -14.209  0.50 17.32           C  
ATOM    487  CG ALYS A  99      25.119  -3.253 -15.400  0.50 17.92           C  
ATOM    488  CG BLYS A  99      25.539  -3.912 -15.332  0.50 17.84           C  
ATOM    489  CD ALYS A  99      25.860  -3.884 -16.562  0.50 18.20           C  
ATOM    490  CD BLYS A  99      26.028  -3.408 -16.680  0.50 18.01           C  
ATOM    491  CE ALYS A  99      26.865  -2.927 -17.175  0.50 18.60           C  
ATOM    492  CE BLYS A  99      25.173  -3.933 -17.823  0.50 18.19           C  
ATOM    493  NZ ALYS A  99      27.262  -3.443 -18.513  0.50 18.33           N1+
ATOM    494  NZ BLYS A  99      25.193  -5.413 -17.935  0.50 17.82           N1+
ATOM    495  N   ILE A 100      26.115  -1.532 -11.346  1.00 17.68           N  
ATOM    496  CA  ILE A 100      26.900  -0.950 -10.275  1.00 16.81           C  
ATOM    497  C   ILE A 100      26.193  -1.050  -8.918  1.00 16.15           C  
ATOM    498  O   ILE A 100      26.809  -1.418  -7.919  1.00 16.98           O  
ATOM    499  CB  ILE A 100      27.251   0.517 -10.609  1.00 17.83           C  
ATOM    500  CG1 ILE A 100      28.337   0.531 -11.687  1.00 19.05           C  
ATOM    501  CG2 ILE A 100      27.733   1.280  -9.382  1.00 17.98           C  
ATOM    502  CD1 ILE A 100      28.628   1.894 -12.261  1.00 21.10           C  
ATOM    503  N   ILE A 101      24.898  -0.754  -8.908  1.00 15.22           N  
ATOM    504  CA  ILE A 101      24.099  -0.738  -7.678  1.00 13.81           C  
ATOM    505  C   ILE A 101      23.336  -2.050  -7.576  1.00 13.55           C  
ATOM    506  O   ILE A 101      22.387  -2.289  -8.324  1.00 14.07           O  
ATOM    507  CB  ILE A 101      23.113   0.452  -7.685  1.00 13.61           C  
ATOM    508  CG1 ILE A 101      23.889   1.774  -7.816  1.00 13.28           C  
ATOM    509  CG2 ILE A 101      22.242   0.468  -6.430  1.00 13.23           C  
ATOM    510  CD1 ILE A 101      24.867   2.044  -6.688  1.00 13.78           C  
ATOM    511  N   LYS A 102      23.781  -2.880  -6.655  1.00 13.31           N  
ATOM    512  CA  LYS A 102      23.217  -4.215  -6.499  1.00 14.34           C  
ATOM    513  C   LYS A 102      22.312  -4.288  -5.279  1.00 13.19           C  
ATOM    514  O   LYS A 102      21.699  -5.324  -5.054  1.00 12.95           O  
ATOM    515  CB  LYS A 102      24.327  -5.261  -6.377  1.00 15.83           C  
ATOM    516  CG  LYS A 102      25.339  -5.276  -7.519  1.00 17.02           C  
ATOM    517  CD  LYS A 102      25.026  -6.267  -8.636  1.00 19.79           C  
ATOM    518  CE  LYS A 102      24.043  -5.704  -9.642  1.00 19.78           C  
ATOM    519  NZ  LYS A 102      24.220  -6.301 -11.006  1.00 21.49           N1+
ATOM    520  N   THR A 103      22.265  -3.218  -4.470  1.00 12.00           N  
ATOM    521  CA  THR A 103      21.281  -3.101  -3.380  1.00 11.51           C  
ATOM    522  C   THR A 103      20.481  -1.799  -3.511  1.00 10.33           C  
ATOM    523  O   THR A 103      20.666  -0.866  -2.715  1.00  9.81           O  
ATOM    524  CB  THR A 103      21.874  -3.236  -1.956  1.00 12.72           C  
ATOM    525  CG2 THR A 103      20.742  -3.472  -0.942  1.00 13.24           C  
ATOM    526  OG1 THR A 103      22.781  -4.346  -1.896  1.00 13.60           O  
ATOM    527  N   PRO A 104      19.586  -1.733  -4.515  1.00  9.58           N  
ATOM    528  CA  PRO A 104      18.815  -0.478  -4.647  1.00  9.18           C  
ATOM    529  C   PRO A 104      17.869  -0.217  -3.489  1.00  8.75           C  
ATOM    530  O   PRO A 104      17.401  -1.138  -2.832  1.00  8.71           O  
ATOM    531  CB  PRO A 104      17.995  -0.678  -5.924  1.00  9.70           C  
ATOM    532  CG  PRO A 104      18.099  -2.106  -6.287  1.00  9.54           C  
ATOM    533  CD  PRO A 104      19.141  -2.784  -5.464  1.00  9.71           C  
ATOM    534  N   MET A 105      17.620   1.056  -3.230  1.00  8.49           N  
ATOM    535  CA  MET A 105      16.653   1.448  -2.233  1.00  8.44           C  
ATOM    536  C   MET A 105      16.221   2.881  -2.530  1.00  8.40           C  
ATOM    537  O   MET A 105      17.011   3.680  -3.052  1.00  8.37           O  
ATOM    538  CB  MET A 105      17.300   1.394  -0.844  1.00  8.62           C  
ATOM    539  CG  MET A 105      16.350   1.679   0.305  1.00  9.46           C  
ATOM    540  SD  MET A 105      14.911   0.621   0.295  1.00  9.51           S  
ATOM    541  CE  MET A 105      15.588  -1.044   0.142  1.00  9.60           C  
ATOM    542  N   ASP A 106      14.993   3.212  -2.148  1.00  8.06           N  
ATOM    543  CA  ASP A 106      14.439   4.522  -2.379  1.00  8.05           C  
ATOM    544  C   ASP A 106      13.423   4.797  -1.277  1.00  8.12           C  
ATOM    545  O   ASP A 106      13.000   3.869  -0.572  1.00  7.89           O  
ATOM    546  CB  ASP A 106      13.753   4.543  -3.752  1.00  8.67           C  
ATOM    547  CG  ASP A 106      12.583   3.586  -3.820  1.00  9.14           C  
ATOM    548  OD1 ASP A 106      12.812   2.354  -4.016  1.00 10.28           O  
ATOM    549  OD2 ASP A 106      11.421   4.057  -3.639  1.00  9.19           O1-
ATOM    550  N   MET A 107      13.022   6.055  -1.135  1.00  8.32           N  
ATOM    551  CA  MET A 107      12.106   6.441  -0.067  1.00  8.80           C  
ATOM    552  C   MET A 107      10.678   5.939  -0.282  1.00  8.40           C  
ATOM    553  O   MET A 107       9.939   5.777   0.692  1.00  8.26           O  
ATOM    554  CB  MET A 107      12.080   7.956   0.126  1.00 10.39           C  
ATOM    555  CG  MET A 107      13.341   8.516   0.690  1.00 12.69           C  
ATOM    556  SD  MET A 107      13.031  10.060   1.569  1.00 17.35           S  
ATOM    557  CE  MET A 107      12.185  10.906   0.263  1.00 14.15           C  
ATOM    558  N   GLY A 108      10.279   5.690  -1.531  1.00  7.90           N  
ATOM    559  CA  GLY A 108       8.950   5.124  -1.766  1.00  7.71           C  
ATOM    560  C   GLY A 108       8.882   3.740  -1.155  1.00  7.55           C  
ATOM    561  O   GLY A 108       7.929   3.408  -0.446  1.00  7.55           O  
ATOM    562  N   THR A 109       9.921   2.944  -1.400  1.00  7.51           N  
ATOM    563  CA  THR A 109      10.046   1.613  -0.778  1.00  7.32           C  
ATOM    564  C   THR A 109      10.073   1.673   0.761  1.00  7.18           C  
ATOM    565  O   THR A 109       9.386   0.903   1.441  1.00  6.98           O  
ATOM    566  CB  THR A 109      11.315   0.931  -1.327  1.00  7.59           C  
ATOM    567  CG2 THR A 109      11.650  -0.402  -0.584  1.00  8.08           C  
ATOM    568  OG1 THR A 109      11.121   0.716  -2.727  1.00  7.82           O  
ATOM    569  N   ILE A 110      10.827   2.627   1.307  1.00  6.81           N  
ATOM    570  CA  ILE A 110      10.963   2.754   2.763  1.00  6.83           C  
ATOM    571  C   ILE A 110       9.601   3.112   3.384  1.00  7.05           C  
ATOM    572  O   ILE A 110       9.207   2.536   4.403  1.00  7.08           O  
ATOM    573  CB  ILE A 110      12.045   3.791   3.140  1.00  6.62           C  
ATOM    574  CG1 ILE A 110      13.428   3.268   2.728  1.00  6.80           C  
ATOM    575  CG2 ILE A 110      11.985   4.085   4.641  1.00  6.92           C  
ATOM    576  CD1 ILE A 110      14.523   4.316   2.783  1.00  6.60           C  
ATOM    577  N   LYS A 111       8.866   4.012   2.720  1.00  7.20           N  
ATOM    578  CA  LYS A 111       7.533   4.378   3.175  1.00  8.12           C  
ATOM    579  C   LYS A 111       6.615   3.147   3.207  1.00  8.43           C  
ATOM    580  O   LYS A 111       5.933   2.916   4.211  1.00  8.44           O  
ATOM    581  CB  LYS A 111       6.916   5.451   2.276  1.00  8.58           C  
ATOM    582  CG  LYS A 111       5.543   5.937   2.737  1.00  9.92           C  
ATOM    583  CD  LYS A 111       5.031   6.993   1.745  1.00 10.55           C  
ATOM    584  CE  LYS A 111       3.574   7.376   2.009  1.00 11.32           C  
ATOM    585  NZ  LYS A 111       2.596   6.334   1.574  1.00 12.51           N1+
ATOM    586  N   LYS A 112       6.615   2.382   2.117  1.00  8.87           N  
ATOM    587  CA  LYS A 112       5.771   1.183   2.015  1.00  9.76           C  
ATOM    588  C   LYS A 112       6.167   0.150   3.068  1.00  9.65           C  
ATOM    589  O   LYS A 112       5.302  -0.479   3.684  1.00 10.57           O  
ATOM    590  CB  LYS A 112       5.829   0.558   0.613  1.00 10.67           C  
ATOM    591  CG  LYS A 112       5.163   1.365  -0.482  1.00 12.32           C  
ATOM    592  CD  LYS A 112       5.563   0.830  -1.849  1.00 14.31           C  
ATOM    593  CE  LYS A 112       5.295   1.878  -2.922  1.00 16.14           C  
ATOM    594  NZ  LYS A 112       5.674   1.411  -4.284  1.00 19.01           N1+
ATOM    595  N   ARG A 113       7.466  -0.019   3.283  1.00  9.07           N  
ATOM    596  CA  ARG A 113       7.923  -0.941   4.328  1.00  9.07           C  
ATOM    597  C   ARG A 113       7.417  -0.534   5.697  1.00  8.79           C  
ATOM    598  O   ARG A 113       6.977  -1.384   6.482  1.00  9.01           O  
ATOM    599  CB  ARG A 113       9.438  -1.094   4.296  1.00  8.66           C  
ATOM    600  CG  ARG A 113       9.886  -1.910   3.089  1.00  8.57           C  
ATOM    601  CD  ARG A 113      11.397  -1.985   2.970  1.00  8.76           C  
ATOM    602  NE  ARG A 113      11.744  -3.035   2.002  1.00  9.22           N  
ATOM    603  CZ  ARG A 113      12.940  -3.606   1.885  1.00  9.18           C  
ATOM    604  NH1 ARG A 113      13.973  -3.210   2.631  1.00  9.28           N1+
ATOM    605  NH2 ARG A 113      13.098  -4.572   0.992  1.00  9.36           N  
ATOM    606  N   LEU A 114       7.490   0.756   6.012  1.00  8.30           N  
ATOM    607  CA  LEU A 114       6.992   1.209   7.315  1.00  8.79           C  
ATOM    608  C   LEU A 114       5.484   1.004   7.432  1.00  9.88           C  
ATOM    609  O   LEU A 114       4.993   0.498   8.446  1.00 10.04           O  
ATOM    610  CB  LEU A 114       7.380   2.668   7.591  1.00  8.30           C  
ATOM    611  CG  LEU A 114       8.866   2.869   7.859  1.00  8.42           C  
ATOM    612  CD1 LEU A 114       9.245   4.316   7.585  1.00  8.13           C  
ATOM    613  CD2 LEU A 114       9.172   2.505   9.304  1.00  8.49           C  
ATOM    614  N   GLU A 115       4.747   1.366   6.389  1.00 11.30           N  
ATOM    615  CA  GLU A 115       3.294   1.262   6.445  1.00 12.80           C  
ATOM    616  C   GLU A 115       2.803  -0.172   6.537  1.00 13.27           C  
ATOM    617  O   GLU A 115       1.737  -0.416   7.082  1.00 14.40           O  
ATOM    618  CB  GLU A 115       2.678   1.848   5.201  1.00 14.43           C  
ATOM    619  CG  GLU A 115       2.976   3.285   4.966  1.00 16.48           C  
ATOM    620  CD  GLU A 115       2.726   3.659   3.510  1.00 16.75           C  
ATOM    621  OE1 GLU A 115       2.826   2.798   2.597  1.00 18.34           O  
ATOM    622  OE2 GLU A 115       2.408   4.813   3.296  1.00 19.10           O1-
ATOM    623  N   ASN A 116       3.570  -1.097   5.978  1.00 13.61           N  
ATOM    624  CA  ASN A 116       3.209  -2.502   5.948  1.00 14.55           C  
ATOM    625  C   ASN A 116       3.833  -3.307   7.072  1.00 14.50           C  
ATOM    626  O   ASN A 116       3.774  -4.542   7.053  1.00 15.17           O  
ATOM    627  CB  ASN A 116       3.597  -3.125   4.604  1.00 15.30           C  
ATOM    628  CG  ASN A 116       2.794  -2.567   3.453  1.00 16.23           C  
ATOM    629  ND2 ASN A 116       3.418  -2.448   2.283  1.00 16.95           N  
ATOM    630  OD1 ASN A 116       1.621  -2.256   3.614  1.00 18.34           O  
ATOM    631  N   ASN A 117       4.435  -2.618   8.043  1.00 14.59           N  
ATOM    632  CA  ASN A 117       5.068  -3.275   9.187  1.00 15.57           C  
ATOM    633  C   ASN A 117       6.072  -4.346   8.754  1.00 14.70           C  
ATOM    634  O   ASN A 117       6.204  -5.407   9.393  1.00 15.09           O  
ATOM    635  CB  ASN A 117       4.005  -3.826  10.164  1.00 17.29           C  
ATOM    636  CG  ASN A 117       2.948  -2.803  10.510  1.00 18.55           C  
ATOM    637  ND2 ASN A 117       1.712  -3.090  10.125  1.00 20.56           N  
ATOM    638  OD1 ASN A 117       3.229  -1.759  11.103  1.00 20.57           O  
ATOM    639  N   TYR A 118       6.763  -4.063   7.641  1.00 12.93           N  
ATOM    640  CA  TYR A 118       7.812  -4.902   7.104  1.00 12.07           C  
ATOM    641  C   TYR A 118       9.022  -4.938   8.019  1.00 10.99           C  
ATOM    642  O   TYR A 118       9.681  -5.957   8.110  1.00 12.01           O  
ATOM    643  CB  TYR A 118       8.245  -4.355   5.753  1.00 12.60           C  
ATOM    644  CG  TYR A 118       9.186  -5.200   4.930  1.00 13.62           C  
ATOM    645  CD1 TYR A 118       8.700  -6.243   4.144  1.00 14.11           C  
ATOM    646  CD2 TYR A 118      10.554  -4.925   4.886  1.00 14.02           C  
ATOM    647  CE1 TYR A 118       9.551  -6.990   3.341  1.00 14.94           C  
ATOM    648  CE2 TYR A 118      11.415  -5.670   4.079  1.00 14.98           C  
ATOM    649  CZ  TYR A 118      10.901  -6.697   3.310  1.00 15.16           C  
ATOM    650  OH  TYR A 118      11.714  -7.451   2.494  1.00 16.73           O  
ATOM    651  N   TYR A 119       9.343  -3.824   8.675  1.00  9.30           N  
ATOM    652  CA  TYR A 119      10.500  -3.800   9.562  1.00  8.75           C  
ATOM    653  C   TYR A 119      10.126  -4.226  10.976  1.00  8.32           C  
ATOM    654  O   TYR A 119       9.106  -3.810  11.487  1.00  8.70           O  
ATOM    655  CB  TYR A 119      11.035  -2.381   9.684  1.00  8.60           C  
ATOM    656  CG  TYR A 119      11.474  -1.692   8.405  1.00  9.15           C  
ATOM    657  CD1 TYR A 119      12.540  -2.175   7.642  1.00  9.15           C  
ATOM    658  CD2 TYR A 119      10.892  -0.479   8.041  1.00  9.29           C  
ATOM    659  CE1 TYR A 119      12.948  -1.524   6.479  1.00  9.23           C  
ATOM    660  CE2 TYR A 119      11.309   0.201   6.910  1.00  9.44           C  
ATOM    661  CZ  TYR A 119      12.333  -0.321   6.143  1.00  9.36           C  
ATOM    662  OH  TYR A 119      12.744   0.392   5.050  1.00  9.80           O  
ATOM    663  N   TRP A 120      10.975  -5.020  11.625  1.00  7.90           N  
ATOM    664  CA  TRP A 120      10.767  -5.361  13.021  1.00  7.40           C  
ATOM    665  C   TRP A 120      11.632  -4.451  13.889  1.00  7.79           C  
ATOM    666  O   TRP A 120      11.148  -3.920  14.912  1.00  7.63           O  
ATOM    667  CB  TRP A 120      11.133  -6.830  13.225  1.00  7.45           C  
ATOM    668  CG  TRP A 120      10.929  -7.382  14.613  1.00  7.10           C  
ATOM    669  CD1 TRP A 120      11.895  -7.574  15.555  1.00  7.17           C  
ATOM    670  CD2 TRP A 120       9.705  -7.889  15.175  1.00  7.03           C  
ATOM    671  CE2 TRP A 120      10.010  -8.364  16.475  1.00  6.92           C  
ATOM    672  CE3 TRP A 120       8.390  -7.969  14.720  1.00  7.15           C  
ATOM    673  NE1 TRP A 120      11.352  -8.175  16.676  1.00  7.04           N  
ATOM    674  CZ2 TRP A 120       9.046  -8.916  17.313  1.00  7.17           C  
ATOM    675  CZ3 TRP A 120       7.413  -8.516  15.570  1.00  7.10           C  
ATOM    676  CH2 TRP A 120       7.750  -8.985  16.837  1.00  7.18           C  
ATOM    677  N   ASN A 121      12.888  -4.265  13.466  1.00  8.09           N  
ATOM    678  CA  ASN A 121      13.861  -3.430  14.188  1.00  8.57           C  
ATOM    679  C   ASN A 121      14.025  -2.107  13.489  1.00  8.85           C  
ATOM    680  O   ASN A 121      14.104  -2.048  12.258  1.00  9.07           O  
ATOM    681  CB  ASN A 121      15.231  -4.083  14.246  1.00  8.86           C  
ATOM    682  CG  ASN A 121      15.248  -5.342  15.089  1.00  9.23           C  
ATOM    683  ND2 ASN A 121      15.960  -6.350  14.619  1.00  9.31           N  
ATOM    684  OD1 ASN A 121      14.672  -5.382  16.170  1.00  9.63           O  
ATOM    685  N   ALA A 122      14.073  -1.044  14.278  1.00  9.34           N  
ATOM    686  CA  ALA A 122      14.261   0.301  13.723  1.00  9.50           C  
ATOM    687  C   ALA A 122      15.530   0.352  12.864  1.00  9.70           C  
ATOM    688  O   ALA A 122      15.587   1.051  11.838  1.00  8.92           O  
ATOM    689  CB  ALA A 122      14.351   1.313  14.861  1.00  9.94           C  
ATOM    690  N   GLN A 123      16.556  -0.394  13.271  1.00  9.84           N  
ATOM    691  CA  GLN A 123      17.811  -0.334  12.532  1.00 11.00           C  
ATOM    692  C   GLN A 123      17.637  -0.781  11.081  1.00 10.41           C  
ATOM    693  O   GLN A 123      18.361  -0.327  10.204  1.00 10.16           O  
ATOM    694  CB  GLN A 123      18.926  -1.136  13.222  1.00 12.35           C  
ATOM    695  CG  GLN A 123      20.292  -1.050  12.528  1.00 13.95           C  
ATOM    696  CD  GLN A 123      20.797   0.369  12.272  1.00 15.44           C  
ATOM    697  NE2 GLN A 123      20.546   1.284  13.202  1.00 15.39           N  
ATOM    698  OE1 GLN A 123      21.427   0.630  11.232  1.00 17.97           O  
ATOM    699  N   GLU A 124      16.657  -1.640  10.812  1.00 10.10           N  
ATOM    700  CA  GLU A 124      16.455  -2.088   9.426  1.00 10.14           C  
ATOM    701  C   GLU A 124      16.086  -0.927   8.517  1.00  9.67           C  
ATOM    702  O   GLU A 124      16.479  -0.882   7.341  1.00  9.14           O  
ATOM    703  CB  GLU A 124      15.339  -3.130   9.353  1.00 11.72           C  
ATOM    704  CG  GLU A 124      15.622  -4.396  10.149  1.00 13.11           C  
ATOM    705  CD  GLU A 124      14.449  -5.353  10.105  1.00 14.94           C  
ATOM    706  OE1 GLU A 124      13.653  -5.348  11.064  1.00 14.80           O  
ATOM    707  OE2 GLU A 124      14.300  -6.088   9.093  1.00 16.70           O1-
ATOM    708  N   CYS A 125      15.285  -0.022   9.064  1.00  9.01           N  
ATOM    709  CA  CYS A 125      14.817   1.149   8.344  1.00  8.94           C  
ATOM    710  C   CYS A 125      15.972   2.126   8.183  1.00  8.54           C  
ATOM    711  O   CYS A 125      16.195   2.679   7.096  1.00  8.22           O  
ATOM    712  CB  CYS A 125      13.687   1.796   9.147  1.00  8.95           C  
ATOM    713  SG  CYS A 125      13.042   3.296   8.394  1.00 10.70           S  
ATOM    714  N   ILE A 126      16.688   2.360   9.280  1.00  8.42           N  
ATOM    715  CA  ILE A 126      17.860   3.251   9.258  1.00  8.88           C  
ATOM    716  C   ILE A 126      18.882   2.772   8.215  1.00  9.12           C  
ATOM    717  O   ILE A 126      19.452   3.589   7.470  1.00  9.29           O  
ATOM    718  CB  ILE A 126      18.480   3.398  10.662  1.00  9.16           C  
ATOM    719  CG1 ILE A 126      17.479   4.089  11.587  1.00  9.44           C  
ATOM    720  CG2 ILE A 126      19.796   4.168  10.605  1.00  9.16           C  
ATOM    721  CD1 ILE A 126      17.806   3.922  13.057  1.00 10.34           C  
ATOM    722  N   GLN A 127      19.083   1.451   8.139  1.00  9.43           N  
ATOM    723  CA  GLN A 127      20.003   0.861   7.161  1.00  9.67           C  
ATOM    724  C   GLN A 127      19.539   1.149   5.732  1.00  9.16           C  
ATOM    725  O   GLN A 127      20.353   1.463   4.861  1.00  8.59           O  
ATOM    726  CB  GLN A 127      20.135  -0.645   7.382  1.00 11.49           C  
ATOM    727  CG  GLN A 127      21.002  -1.346   6.341  1.00 14.35           C  
ATOM    728  CD  GLN A 127      20.970  -2.857   6.471  1.00 17.16           C  
ATOM    729  NE2 GLN A 127      20.694  -3.550   5.364  1.00 18.08           N  
ATOM    730  OE1 GLN A 127      21.227  -3.400   7.553  1.00 20.98           O  
ATOM    731  N   ASP A 128      18.228   1.078   5.501  1.00  8.30           N  
ATOM    732  CA  ASP A 128      17.681   1.380   4.178  1.00  8.24           C  
ATOM    733  C   ASP A 128      17.914   2.827   3.768  1.00  7.98           C  
ATOM    734  O   ASP A 128      18.274   3.100   2.631  1.00  7.08           O  
ATOM    735  CB  ASP A 128      16.198   1.020   4.087  1.00  8.73           C  
ATOM    736  CG  ASP A 128      15.975  -0.475   3.863  1.00  9.33           C  
ATOM    737  OD1 ASP A 128      16.965  -1.208   3.627  1.00  9.77           O  
ATOM    738  OD2 ASP A 128      14.817  -0.926   3.922  1.00  9.95           O1-
ATOM    739  N   PHE A 129      17.693   3.762   4.695  1.00  7.72           N  
ATOM    740  CA  PHE A 129      18.022   5.155   4.403  1.00  8.38           C  
ATOM    741  C   PHE A 129      19.506   5.279   4.035  1.00  8.59           C  
ATOM    742  O   PHE A 129      19.876   5.930   3.047  1.00  8.51           O  
ATOM    743  CB  PHE A 129      17.702   6.042   5.612  1.00  8.30           C  
ATOM    744  CG  PHE A 129      16.291   6.549   5.643  1.00  8.66           C  
ATOM    745  CD1 PHE A 129      15.869   7.531   4.747  1.00  9.03           C  
ATOM    746  CD2 PHE A 129      15.388   6.064   6.592  1.00  9.15           C  
ATOM    747  CE1 PHE A 129      14.561   8.001   4.785  1.00  9.17           C  
ATOM    748  CE2 PHE A 129      14.080   6.525   6.634  1.00  9.11           C  
ATOM    749  CZ  PHE A 129      13.677   7.503   5.731  1.00  9.40           C  
ATOM    750  N   ASN A 130      20.364   4.656   4.832  1.00  8.96           N  
ATOM    751  CA  ASN A 130      21.811   4.704   4.564  1.00  9.71           C  
ATOM    752  C   ASN A 130      22.197   4.113   3.225  1.00  8.83           C  
ATOM    753  O   ASN A 130      23.040   4.664   2.521  1.00  8.61           O  
ATOM    754  CB  ASN A 130      22.621   4.038   5.665  1.00 11.39           C  
ATOM    755  CG  ASN A 130      22.680   4.873   6.924  1.00 13.32           C  
ATOM    756  ND2 ASN A 130      22.407   4.246   8.043  1.00 15.44           N  
ATOM    757  OD1 ASN A 130      22.997   6.066   6.887  1.00 15.94           O  
ATOM    758  N   THR A 131      21.573   3.001   2.859  1.00  7.88           N  
ATOM    759  CA  THR A 131      21.784   2.422   1.547  1.00  7.67           C  
ATOM    760  C   THR A 131      21.368   3.355   0.423  1.00  7.37           C  
ATOM    761  O   THR A 131      22.102   3.529  -0.553  1.00  7.40           O  
ATOM    762  CB  THR A 131      21.024   1.099   1.463  1.00  7.95           C  
ATOM    763  CG2 THR A 131      21.067   0.488   0.040  1.00  8.25           C  
ATOM    764  OG1 THR A 131      21.638   0.199   2.384  1.00  8.47           O  
ATOM    765  N   MET A 132      20.211   3.996   0.581  1.00  7.17           N  
ATOM    766  CA  MET A 132      19.764   4.966  -0.405  1.00  7.11           C  
ATOM    767  C   MET A 132      20.808   6.069  -0.638  1.00  7.21           C  
ATOM    768  O   MET A 132      21.165   6.359  -1.793  1.00  6.72           O  
ATOM    769  CB  MET A 132      18.408   5.555  -0.016  1.00  7.39           C  
ATOM    770  CG  MET A 132      17.866   6.560  -1.003  1.00  7.44           C  
ATOM    771  SD  MET A 132      16.296   7.241  -0.427  1.00  7.40           S  
ATOM    772  CE  MET A 132      16.878   8.524   0.679  1.00  7.76           C  
ATOM    773  N   PHE A 133      21.296   6.666   0.445  1.00  7.16           N  
ATOM    774  CA  PHE A 133      22.253   7.772   0.301  1.00  7.78           C  
ATOM    775  C   PHE A 133      23.558   7.278  -0.301  1.00  7.58           C  
ATOM    776  O   PHE A 133      24.095   7.904  -1.230  1.00  7.49           O  
ATOM    777  CB  PHE A 133      22.526   8.445   1.651  1.00  8.39           C  
ATOM    778  CG  PHE A 133      21.320   9.068   2.284  1.00  8.71           C  
ATOM    779  CD1 PHE A 133      20.479   9.923   1.554  1.00  9.22           C  
ATOM    780  CD2 PHE A 133      21.025   8.810   3.613  1.00  9.45           C  
ATOM    781  CE1 PHE A 133      19.363  10.498   2.164  1.00  9.24           C  
ATOM    782  CE2 PHE A 133      19.905   9.375   4.217  1.00  9.53           C  
ATOM    783  CZ  PHE A 133      19.067  10.207   3.484  1.00  9.29           C  
ATOM    784  N   THR A 134      24.078   6.161   0.216  1.00  7.75           N  
ATOM    785  CA  THR A 134      25.363   5.669  -0.285  1.00  8.11           C  
ATOM    786  C   THR A 134      25.278   5.197  -1.732  1.00  7.90           C  
ATOM    787  O   THR A 134      26.219   5.386  -2.507  1.00  7.48           O  
ATOM    788  CB  THR A 134      25.999   4.609   0.652  1.00  8.94           C  
ATOM    789  CG2 THR A 134      26.312   5.208   2.012  1.00  9.42           C  
ATOM    790  OG1 THR A 134      25.082   3.523   0.846  1.00 11.09           O  
ATOM    791  N   ASN A 135      24.149   4.612  -2.132  1.00  7.32           N  
ATOM    792  CA  ASN A 135      23.978   4.290  -3.575  1.00  7.56           C  
ATOM    793  C   ASN A 135      24.171   5.536  -4.454  1.00  7.51           C  
ATOM    794  O   ASN A 135      24.786   5.481  -5.514  1.00  7.03           O  
ATOM    795  CB  ASN A 135      22.587   3.724  -3.850  1.00  7.72           C  
ATOM    796  CG  ASN A 135      22.425   2.300  -3.369  1.00  7.76           C  
ATOM    797  ND2 ASN A 135      21.176   1.868  -3.270  1.00  7.92           N  
ATOM    798  OD1 ASN A 135      23.396   1.600  -3.073  1.00  7.72           O  
ATOM    799  N   CYS A 136      23.653   6.665  -3.982  1.00  7.35           N  
ATOM    800  CA  CYS A 136      23.709   7.890  -4.746  1.00  7.63           C  
ATOM    801  C   CYS A 136      25.156   8.389  -4.850  1.00  7.42           C  
ATOM    802  O   CYS A 136      25.584   8.823  -5.911  1.00  7.07           O  
ATOM    803  CB  CYS A 136      22.784   8.928  -4.108  1.00  7.77           C  
ATOM    804  SG  CYS A 136      22.718  10.466  -5.044  1.00  8.77           S  
ATOM    805  N   TYR A 137      25.900   8.286  -3.746  1.00  7.41           N  
ATOM    806  CA  TYR A 137      27.327   8.644  -3.723  1.00  7.80           C  
ATOM    807  C   TYR A 137      28.174   7.669  -4.559  1.00  7.95           C  
ATOM    808  O   TYR A 137      29.143   8.076  -5.214  1.00  7.82           O  
ATOM    809  CB  TYR A 137      27.833   8.614  -2.283  1.00  7.76           C  
ATOM    810  CG  TYR A 137      27.041   9.464  -1.316  1.00  8.22           C  
ATOM    811  CD1 TYR A 137      26.307  10.581  -1.773  1.00  8.63           C  
ATOM    812  CD2 TYR A 137      27.024   9.175   0.044  1.00  8.46           C  
ATOM    813  CE1 TYR A 137      25.584  11.376  -0.903  1.00  8.70           C  
ATOM    814  CE2 TYR A 137      26.297   9.966   0.937  1.00  8.65           C  
ATOM    815  CZ  TYR A 137      25.570  11.060   0.445  1.00  8.91           C  
ATOM    816  OH  TYR A 137      24.841  11.833   1.300  1.00  9.48           O  
ATOM    817  N   ILE A 138      27.820   6.379  -4.537  1.00  7.98           N  
ATOM    818  CA  ILE A 138      28.567   5.387  -5.333  1.00  8.69           C  
ATOM    819  C   ILE A 138      28.414   5.623  -6.838  1.00  9.09           C  
ATOM    820  O   ILE A 138      29.408   5.649  -7.597  1.00  9.82           O  
ATOM    821  CB  ILE A 138      28.148   3.939  -4.979  1.00  8.96           C  
ATOM    822  CG1 ILE A 138      28.565   3.604  -3.533  1.00  9.22           C  
ATOM    823  CG2 ILE A 138      28.720   2.962  -6.015  1.00  9.53           C  
ATOM    824  CD1 ILE A 138      27.909   2.347  -2.984  1.00 10.21           C  
ATOM    825  N   TYR A 139      27.174   5.805  -7.278  1.00  9.34           N  
ATOM    826  CA  TYR A 139      26.915   5.871  -8.707  1.00  9.60           C  
ATOM    827  C   TYR A 139      27.284   7.211  -9.358  1.00  9.62           C  
ATOM    828  O   TYR A 139      27.902   7.238 -10.444  1.00  9.84           O  
ATOM    829  CB  TYR A 139      25.461   5.506  -9.041  1.00  9.77           C  
ATOM    830  CG  TYR A 139      25.273   5.482 -10.525  1.00 10.21           C  
ATOM    831  CD1 TYR A 139      25.689   4.382 -11.282  1.00 10.75           C  
ATOM    832  CD2 TYR A 139      24.710   6.566 -11.187  1.00 10.34           C  
ATOM    833  CE1 TYR A 139      25.551   4.370 -12.666  1.00 11.59           C  
ATOM    834  CE2 TYR A 139      24.587   6.573 -12.563  1.00 11.58           C  
ATOM    835  CZ  TYR A 139      24.992   5.465 -13.298  1.00 11.84           C  
ATOM    836  OH  TYR A 139      24.834   5.490 -14.672  1.00 13.94           O  
ATOM    837  N   ASN A 140      26.890   8.305  -8.711  1.00  9.14           N  
ATOM    838  CA  ASN A 140      26.993   9.650  -9.289  1.00  9.23           C  
ATOM    839  C   ASN A 140      28.323  10.304  -8.979  1.00  9.79           C  
ATOM    840  O   ASN A 140      29.035   9.857  -8.069  1.00 10.18           O  
ATOM    841  CB  ASN A 140      25.844  10.513  -8.793  1.00  8.65           C  
ATOM    842  CG  ASN A 140      24.503   9.960  -9.210  1.00  8.24           C  
ATOM    843  ND2 ASN A 140      23.775   9.384  -8.252  1.00  8.54           N  
ATOM    844  OD1 ASN A 140      24.110  10.064 -10.384  1.00  7.67           O  
ATOM    845  N   LYS A 141      28.677  11.333  -9.740  1.00 10.91           N  
ATOM    846  CA  LYS A 141      30.009  11.955  -9.600  1.00 12.15           C  
ATOM    847  C   LYS A 141      29.996  12.893  -8.415  1.00 11.89           C  
ATOM    848  O   LYS A 141      29.007  13.585  -8.198  1.00 11.15           O  
ATOM    849  CB  LYS A 141      30.401  12.726 -10.868  1.00 14.13           C  
ATOM    850  CG  LYS A 141      30.527  11.852 -12.105  1.00 16.26           C  
ATOM    851  CD  LYS A 141      31.363  12.528 -13.169  1.00 19.55           C  
ATOM    852  CE  LYS A 141      30.536  12.859 -14.392  1.00 21.07           C  
ATOM    853  NZ  LYS A 141      31.126  14.047 -15.076  1.00 23.62           N1+
ATOM    854  N   PRO A 142      31.087  12.917  -7.639  1.00 11.49           N  
ATOM    855  CA  PRO A 142      31.149  13.873  -6.545  1.00 11.63           C  
ATOM    856  C   PRO A 142      30.909  15.285  -7.073  1.00 11.93           C  
ATOM    857  O   PRO A 142      31.352  15.626  -8.166  1.00 12.41           O  
ATOM    858  CB  PRO A 142      32.578  13.703  -6.027  1.00 11.85           C  
ATOM    859  CG  PRO A 142      32.897  12.264  -6.322  1.00 11.26           C  
ATOM    860  CD  PRO A 142      32.285  12.048  -7.685  1.00 11.43           C  
ATOM    861  N   GLY A 143      30.180  16.099  -6.336  1.00 12.30           N  
ATOM    862  CA  GLY A 143      29.904  17.426  -6.856  1.00 12.06           C  
ATOM    863  C   GLY A 143      28.696  17.557  -7.782  1.00 12.06           C  
ATOM    864  O   GLY A 143      28.226  18.676  -7.981  1.00 12.68           O  
ATOM    865  N   ASP A 144      28.198  16.456  -8.364  1.00 11.56           N  
ATOM    866  CA  ASP A 144      26.971  16.507  -9.184  1.00 10.75           C  
ATOM    867  C   ASP A 144      25.852  17.031  -8.301  1.00 10.07           C  
ATOM    868  O   ASP A 144      25.842  16.774  -7.080  1.00  9.55           O  
ATOM    869  CB  ASP A 144      26.502  15.112  -9.656  1.00 12.35           C  
ATOM    870  CG  ASP A 144      27.275  14.574 -10.841  1.00 13.99           C  
ATOM    871  OD1 ASP A 144      27.951  15.365 -11.543  1.00 15.62           O  
ATOM    872  OD2 ASP A 144      27.151  13.341 -11.099  1.00 15.58           O1-
ATOM    873  N   ASP A 145      24.892  17.717  -8.921  1.00  9.13           N  
ATOM    874  CA  ASP A 145      23.705  18.175  -8.195  1.00  8.71           C  
ATOM    875  C   ASP A 145      23.037  17.081  -7.352  1.00  8.15           C  
ATOM    876  O   ASP A 145      22.687  17.310  -6.186  1.00  7.76           O  
ATOM    877  CB  ASP A 145      22.683  18.850  -9.146  1.00  9.27           C  
ATOM    878  CG  ASP A 145      22.198  17.940 -10.299  1.00 10.04           C  
ATOM    879  OD1 ASP A 145      21.265  18.394 -11.017  1.00 10.92           O  
ATOM    880  OD2 ASP A 145      22.703  16.794 -10.499  1.00 10.09           O1-
ATOM    881  N   ILE A 146      22.877  15.896  -7.927  1.00  7.46           N  
ATOM    882  CA  ILE A 146      22.144  14.832  -7.245  1.00  7.20           C  
ATOM    883  C   ILE A 146      22.918  14.411  -5.982  1.00  6.98           C  
ATOM    884  O   ILE A 146      22.311  14.051  -4.984  1.00  6.82           O  
ATOM    885  CB  ILE A 146      21.817  13.634  -8.182  1.00  7.35           C  
ATOM    886  CG1 ILE A 146      20.931  12.593  -7.486  1.00  7.27           C  
ATOM    887  CG2 ILE A 146      23.082  12.970  -8.737  1.00  7.12           C  
ATOM    888  CD1 ILE A 146      19.594  13.183  -7.052  1.00  7.84           C  
ATOM    889  N   VAL A 147      24.247  14.515  -6.027  1.00  6.75           N  
ATOM    890  CA  VAL A 147      25.072  14.191  -4.842  1.00  6.87           C  
ATOM    891  C   VAL A 147      24.870  15.224  -3.729  1.00  7.13           C  
ATOM    892  O   VAL A 147      24.666  14.878  -2.557  1.00  7.26           O  
ATOM    893  CB  VAL A 147      26.549  13.977  -5.240  1.00  6.77           C  
ATOM    894  CG1 VAL A 147      27.442  13.862  -4.025  1.00  6.73           C  
ATOM    895  CG2 VAL A 147      26.652  12.708  -6.105  1.00  6.74           C  
ATOM    896  N   LEU A 148      24.901  16.497  -4.100  1.00  7.54           N  
ATOM    897  CA  LEU A 148      24.632  17.557  -3.125  1.00  8.00           C  
ATOM    898  C   LEU A 148      23.232  17.439  -2.567  1.00  7.91           C  
ATOM    899  O   LEU A 148      23.016  17.722  -1.397  1.00  8.07           O  
ATOM    900  CB  LEU A 148      24.806  18.934  -3.769  1.00  8.65           C  
ATOM    901  CG  LEU A 148      26.204  19.352  -4.228  1.00  9.76           C  
ATOM    902  CD1 LEU A 148      26.157  20.808  -4.701  1.00 10.51           C  
ATOM    903  CD2 LEU A 148      27.290  19.163  -3.176  1.00 10.78           C  
ATOM    904  N   MET A 149      22.283  17.036  -3.409  1.00  7.71           N  
ATOM    905  CA  MET A 149      20.918  16.798  -2.956  1.00  7.59           C  
ATOM    906  C   MET A 149      20.868  15.696  -1.905  1.00  7.69           C  
ATOM    907  O   MET A 149      20.259  15.876  -0.835  1.00  7.60           O  
ATOM    908  CB  MET A 149      19.988  16.499  -4.135  1.00  7.37           C  
ATOM    909  CG  MET A 149      19.759  17.696  -5.051  1.00  7.18           C  
ATOM    910  SD  MET A 149      18.972  17.152  -6.576  1.00  7.34           S  
ATOM    911  CE  MET A 149      17.272  17.022  -6.042  1.00  7.17           C  
ATOM    912  N   ALA A 150      21.525  14.572  -2.175  1.00  7.58           N  
ATOM    913  CA  ALA A 150      21.516  13.465  -1.253  1.00  7.65           C  
ATOM    914  C   ALA A 150      22.234  13.856   0.040  1.00  8.00           C  
ATOM    915  O   ALA A 150      21.767  13.490   1.124  1.00  7.71           O  
ATOM    916  CB  ALA A 150      22.122  12.228  -1.894  1.00  7.64           C  
ATOM    917  N   GLU A 151      23.295  14.658  -0.079  1.00  8.10           N  
ATOM    918  CA  GLU A 151      24.065  15.093   1.097  1.00  9.17           C  
ATOM    919  C   GLU A 151      23.207  15.934   2.019  1.00  8.83           C  
ATOM    920  O   GLU A 151      23.278  15.767   3.225  1.00  8.49           O  
ATOM    921  CB  GLU A 151      25.354  15.836   0.728  1.00 10.37           C  
ATOM    922  CG  GLU A 151      26.384  14.945   0.046  1.00 12.67           C  
ATOM    923  CD  GLU A 151      27.658  15.665  -0.373  1.00 15.11           C  
ATOM    924  OE1 GLU A 151      27.680  16.920  -0.458  1.00 16.93           O  
ATOM    925  OE2 GLU A 151      28.672  14.963  -0.587  1.00 16.73           O1-
ATOM    926  N   ALA A 152      22.398  16.826   1.446  1.00  8.50           N  
ATOM    927  CA  ALA A 152      21.478  17.676   2.238  1.00  8.86           C  
ATOM    928  C   ALA A 152      20.409  16.830   2.915  1.00  8.60           C  
ATOM    929  O   ALA A 152      20.041  17.076   4.087  1.00  8.83           O  
ATOM    930  CB  ALA A 152      20.826  18.717   1.338  1.00  9.01           C  
ATOM    931  N   LEU A 153      19.883  15.862   2.169  1.00  8.10           N  
ATOM    932  CA  LEU A 153      18.865  14.955   2.708  1.00  8.25           C  
ATOM    933  C   LEU A 153      19.434  14.085   3.828  1.00  8.38           C  
ATOM    934  O   LEU A 153      18.744  13.830   4.823  1.00  8.22           O  
ATOM    935  CB  LEU A 153      18.268  14.067   1.615  1.00  8.42           C  
ATOM    936  CG  LEU A 153      17.329  14.800   0.643  1.00  8.36           C  
ATOM    937  CD1 LEU A 153      17.013  13.894  -0.541  1.00  8.61           C  
ATOM    938  CD2 LEU A 153      16.042  15.265   1.332  1.00  8.35           C  
ATOM    939  N   GLU A 154      20.686  13.651   3.684  1.00  8.99           N  
ATOM    940  CA  GLU A 154      21.349  12.847   4.733  1.00  9.74           C  
ATOM    941  C   GLU A 154      21.561  13.689   5.995  1.00  9.89           C  
ATOM    942  O   GLU A 154      21.329  13.219   7.109  1.00  9.15           O  
ATOM    943  CB  GLU A 154      22.669  12.263   4.239  1.00 11.04           C  
ATOM    944  CG  GLU A 154      23.385  11.416   5.284  1.00 14.07           C  
ATOM    945  CD  GLU A 154      24.757  10.919   4.868  1.00 16.75           C  
ATOM    946  OE1 GLU A 154      25.385  11.438   3.908  1.00 18.07           O  
ATOM    947  OE2 GLU A 154      25.238   9.995   5.555  1.00 18.93           O1-
ATOM    948  N   LYS A 155      21.993  14.932   5.827  1.00 10.38           N  
ATOM    949  CA  LYS A 155      22.142  15.802   6.995  1.00 11.24           C  
ATOM    950  C   LYS A 155      20.829  15.995   7.738  1.00 10.79           C  
ATOM    951  O   LYS A 155      20.789  15.962   8.969  1.00 11.08           O  
ATOM    952  CB  LYS A 155      22.739  17.142   6.590  1.00 13.05           C  
ATOM    953  CG  LYS A 155      24.260  17.071   6.508  1.00 16.37           C  
ATOM    954  CD  LYS A 155      24.760  17.956   5.373  1.00 20.26           C  
ATOM    955  CE  LYS A 155      26.262  18.175   5.415  1.00 21.96           C  
ATOM    956  NZ  LYS A 155      26.577  19.514   6.012  1.00 24.09           N1+
ATOM    957  N   LEU A 156      19.746  16.160   6.986  1.00 10.55           N  
ATOM    958  CA  LEU A 156      18.421  16.292   7.596  1.00 10.29           C  
ATOM    959  C   LEU A 156      18.022  15.000   8.304  1.00 10.15           C  
ATOM    960  O   LEU A 156      17.532  15.009   9.443  1.00 10.12           O  
ATOM    961  CB  LEU A 156      17.402  16.662   6.530  1.00 10.67           C  
ATOM    962  CG  LEU A 156      15.966  16.827   6.988  1.00 11.28           C  
ATOM    963  CD1 LEU A 156      15.897  17.852   8.101  1.00 11.35           C  
ATOM    964  CD2 LEU A 156      15.124  17.246   5.795  1.00 11.46           C  
ATOM    965  N   PHE A 157      18.293  13.881   7.646  1.00  9.51           N  
ATOM    966  CA  PHE A 157      17.973  12.577   8.203  1.00  9.70           C  
ATOM    967  C   PHE A 157      18.669  12.397   9.552  1.00 10.10           C  
ATOM    968  O   PHE A 157      18.041  11.981  10.531  1.00  9.18           O  
ATOM    969  CB  PHE A 157      18.376  11.477   7.194  1.00  9.81           C  
ATOM    970  CG  PHE A 157      18.444  10.110   7.780  1.00  9.82           C  
ATOM    971  CD1 PHE A 157      17.277   9.401   8.046  1.00  9.83           C  
ATOM    972  CD2 PHE A 157      19.668   9.505   8.028  1.00 10.07           C  
ATOM    973  CE1 PHE A 157      17.348   8.121   8.590  1.00  9.83           C  
ATOM    974  CE2 PHE A 157      19.733   8.229   8.581  1.00 10.40           C  
ATOM    975  CZ  PHE A 157      18.567   7.552   8.873  1.00  9.59           C  
ATOM    976  N   LEU A 158      19.960  12.734   9.593  1.00 10.48           N  
ATOM    977  CA  LEU A 158      20.753  12.637  10.815  1.00 11.18           C  
ATOM    978  C   LEU A 158      20.245  13.580  11.909  1.00 11.80           C  
ATOM    979  O   LEU A 158      20.229  13.214  13.072  1.00 11.95           O  
ATOM    980  CB  LEU A 158      22.234  12.837  10.518  1.00 11.93           C  
ATOM    981  CG  LEU A 158      22.874  11.702   9.686  1.00 12.27           C  
ATOM    982  CD1 LEU A 158      24.309  12.019   9.315  1.00 12.49           C  
ATOM    983  CD2 LEU A 158      22.825  10.352  10.390  1.00 13.08           C  
ATOM    984  N   GLN A 159      19.793  14.778  11.547  1.00 12.91           N  
ATOM    985  CA  GLN A 159      19.161  15.630  12.552  1.00 13.93           C  
ATOM    986  C   GLN A 159      17.864  15.031  13.096  1.00 13.76           C  
ATOM    987  O   GLN A 159      17.596  15.121  14.306  1.00 13.03           O  
ATOM    988  CB  GLN A 159      18.956  17.063  12.045  1.00 16.63           C  
ATOM    989  CG  GLN A 159      20.249  17.882  11.862  1.00 20.46           C  
ATOM    990  CD  GLN A 159      21.206  17.884  13.065  1.00 25.12           C  
ATOM    991  NE2 GLN A 159      22.490  17.648  12.789  1.00 26.77           N  
ATOM    992  OE1 GLN A 159      20.808  18.117  14.218  1.00 27.95           O  
ATOM    993  N   LYS A 160      17.081  14.368  12.236  1.00 12.46           N  
ATOM    994  CA  LYS A 160      15.833  13.760  12.682  1.00 12.56           C  
ATOM    995  C   LYS A 160      16.069  12.502  13.526  1.00 11.90           C  
ATOM    996  O   LYS A 160      15.440  12.332  14.541  1.00 11.13           O  
ATOM    997  CB  LYS A 160      14.910  13.481  11.494  1.00 13.89           C  
ATOM    998  CG  LYS A 160      14.434  14.748  10.780  1.00 15.06           C  
ATOM    999  CD  LYS A 160      13.406  15.549  11.572  1.00 17.63           C  
ATOM   1000  CE  LYS A 160      14.024  16.476  12.600  1.00 20.34           C  
ATOM   1001  NZ  LYS A 160      13.024  17.491  13.040  1.00 21.57           N1+
ATOM   1002  N   ILE A 161      16.988  11.645  13.092  1.00 11.99           N  
ATOM   1003  CA  ILE A 161      17.374  10.405  13.810  1.00 13.05           C  
ATOM   1004  C   ILE A 161      18.005  10.671  15.174  1.00 12.96           C  
ATOM   1005  O   ILE A 161      17.908   9.854  16.101  1.00 12.56           O  
ATOM   1006  CB  ILE A 161      18.326   9.576  12.921  1.00 14.15           C  
ATOM   1007  CG1 ILE A 161      17.528   8.915  11.794  1.00 15.05           C  
ATOM   1008  CG2 ILE A 161      19.161   8.565  13.694  1.00 16.87           C  
ATOM   1009  CD1 ILE A 161      16.329   8.082  12.212  1.00 14.27           C  
ATOM   1010  N   ASN A 162      18.643  11.828  15.300  1.00 12.70           N  
ATOM   1011  CA  ASN A 162      19.178  12.243  16.579  1.00 13.44           C  
ATOM   1012  C   ASN A 162      18.141  12.163  17.699  1.00 13.97           C  
ATOM   1013  O   ASN A 162      18.486  11.851  18.839  1.00 14.41           O  
ATOM   1014  CB  ASN A 162      19.733  13.667  16.461  1.00 13.46           C  
ATOM   1015  CG  ASN A 162      20.465  14.126  17.715  1.00 13.94           C  
ATOM   1016  ND2 ASN A 162      20.254  15.391  18.073  1.00 14.31           N  
ATOM   1017  OD1 ASN A 162      21.242  13.382  18.327  1.00 13.42           O  
ATOM   1018  N   GLU A 163      16.883  12.441  17.375  1.00 15.39           N  
ATOM   1019  CA  GLU A 163      15.820  12.455  18.377  1.00 16.89           C  
ATOM   1020  C   GLU A 163      14.929  11.207  18.330  1.00 16.00           C  
ATOM   1021  O   GLU A 163      13.819  11.211  18.850  1.00 15.90           O  
ATOM   1022  CB  GLU A 163      15.001  13.740  18.272  1.00 19.99           C  
ATOM   1023  CG  GLU A 163      15.822  15.003  18.492  1.00 23.91           C  
ATOM   1024  CD  GLU A 163      15.015  16.256  18.255  1.00 28.37           C  
ATOM   1025  OE1 GLU A 163      14.122  16.556  19.076  1.00 33.34           O  
ATOM   1026  OE2 GLU A 163      15.272  16.947  17.249  1.00 32.63           O1-
ATOM   1027  N   LEU A 164      15.424  10.136  17.717  1.00 15.78           N  
ATOM   1028  CA  LEU A 164      14.745   8.843  17.802  1.00 15.46           C  
ATOM   1029  C   LEU A 164      14.500   8.438  19.267  1.00 16.78           C  
ATOM   1030  O   LEU A 164      15.431   8.482  20.071  1.00 17.51           O  
ATOM   1031  CB  LEU A 164      15.610   7.788  17.103  1.00 14.04           C  
ATOM   1032  CG  LEU A 164      15.043   6.375  16.956  1.00 14.29           C  
ATOM   1033  CD1 LEU A 164      14.078   6.358  15.795  1.00 13.78           C  
ATOM   1034  CD2 LEU A 164      16.167   5.365  16.767  1.00 13.73           C  
ATOM   1035  N   PRO A 165      13.252   8.041  19.622  1.00 18.46           N  
ATOM   1036  CA  PRO A 165      12.930   7.486  20.966  1.00 20.30           C  
ATOM   1037  C   PRO A 165      13.795   6.282  21.319  1.00 21.38           C  
ATOM   1038  O   PRO A 165      14.327   5.636  20.432  1.00 20.83           O  
ATOM   1039  CB  PRO A 165      11.496   6.982  20.810  1.00 20.02           C  
ATOM   1040  CG  PRO A 165      10.933   7.669  19.622  1.00 19.52           C  
ATOM   1041  CD  PRO A 165      12.060   8.171  18.770  1.00 18.52           C  
ATOM   1042  N   THR A 166      13.922   5.986  22.612  1.00 23.53           N  
ATOM   1043  CA  THR A 166      14.720   4.855  23.091  1.00 26.18           C  
ATOM   1044  C   THR A 166      14.083   3.474  22.818  1.00 27.35           C  
ATOM   1045  O   THR A 166      12.866   3.321  22.854  1.00 26.67           O  
ATOM   1046  CB  THR A 166      15.083   5.066  24.582  1.00 27.51           C  
ATOM   1047  CG2 THR A 166      15.417   3.758  25.294  1.00 30.27           C  
ATOM   1048  OG1 THR A 166      16.221   5.941  24.656  1.00 28.71           O  
ATOM   1049  N   GLU A 167      14.928   2.480  22.541  1.00 29.47           N  
ATOM   1050  CA  GLU A 167      14.476   1.112  22.286  1.00 31.50           C  
ATOM   1051  C   GLU A 167      13.691   0.565  23.481  1.00 32.62           C  
ATOM   1052  O   GLU A 167      12.497   0.277  23.367  1.00 37.74           O  
ATOM   1053  CB  GLU A 167      15.678   0.202  21.994  1.00 31.56           C  
ATOM   1054  CG  GLU A 167      15.331  -1.046  21.197  1.00 33.05           C  
ATOM   1055  CD  GLU A 167      16.474  -2.051  21.118  1.00 32.43           C  
ATOM   1056  OE1 GLU A 167      16.201  -3.228  20.816  1.00 32.01           O  
ATOM   1057  OE2 GLU A 167      17.644  -1.673  21.351  1.00 33.17           O1-
TER   
HETATM 1058  CAA 9GY A 201      13.546  12.466 -13.845  1.00 11.83           C  
HETATM 1059  CAB 9GY A 201      12.331  12.246 -13.183  1.00 12.43           C  
HETATM 1060  CAC 9GY A 201      12.292  11.610 -11.936  1.00 12.75           C  
HETATM 1061  CAD 9GY A 201      13.501  11.200 -11.338  1.00 11.39           C  
HETATM 1062  CAE 9GY A 201      14.738  11.408 -11.981  1.00 11.13           C  
HETATM 1063  CAF 9GY A 201      14.740  12.020 -13.247  1.00 11.43           C  
HETATM 1064  CAG 9GY A 201      15.951  10.946 -11.412  1.00 10.27           C  
HETATM 1065  CAH 9GY A 201      17.214  11.473 -11.747  1.00 10.39           C  
HETATM 1066  CAI 9GY A 201      18.391  10.997 -11.139  1.00 10.53           C  
HETATM 1067  CAJ 9GY A 201      18.349   9.919 -10.254  1.00  9.98           C  
HETATM 1068  CAK 9GY A 201      17.102   9.348  -9.938  1.00  9.75           C  
HETATM 1069  CAL 9GY A 201      15.937   9.875 -10.508  1.00  9.76           C  
HETATM 1070  CAN 9GY A 201      20.515  10.334 -11.936  1.00 11.19           C  
HETATM 1071  CAO 9GY A 201      20.707   9.376 -10.729  1.00 10.46           C  
HETATM 1072  CAQ 9GY A 201      19.791   9.141  -8.469  1.00  9.34           C  
HETATM 1073  CAS 9GY A 201      18.648   9.245  -7.419  1.00  8.76           C  
HETATM 1074  CAT 9GY A 201      20.107  12.730 -11.609  1.00 12.11           C  
HETATM 1075  CAV 9GY A 201      19.489  13.835 -11.166  1.00 12.04           C  
HETATM 1076  CAX 9GY A 201      18.149  15.265 -10.151  1.00 12.17           C  
HETATM 1077  CAY 9GY A 201      19.121  15.943 -10.771  1.00 12.36           C  
HETATM 1078  CAZ 9GY A 201      19.929  15.079 -11.385  1.00 11.71           C  
HETATM 1079  NAM 9GY A 201      19.639  11.456 -11.475  1.00 10.90           N  
HETATM 1080  NAP 9GY A 201      19.541   9.480  -9.760  1.00  9.88           N  
HETATM 1081  OAR 9GY A 201      20.897   8.748  -8.107  1.00  9.11           O  
HETATM 1082  OAU 9GY A 201      21.250  12.885 -12.058  1.00 14.13           O  
HETATM 1083  OAW 9GY A 201      18.366  13.894 -10.382  1.00 12.09           O  
HETATM 1084  CBA 9GY A 201      11.037  11.453 -11.307  1.00 13.22           C  
HETATM 1085  CBD 9GY A 201       8.721  10.750 -11.447  1.00 15.14           C  
HETATM 1086  CBE 9GY A 201      20.919   7.922 -11.188  1.00 11.11           C  
HETATM 1087  NBC 9GY A 201      10.079  10.870 -12.036  1.00 14.27           N  
HETATM 1088  OBB 9GY A 201      10.836  11.866 -10.167  1.00 14.05           O  
HETATM 1089  O   HOH A 301      11.095   4.737  23.451  1.00 30.70           O  
HETATM 1090  O   HOH A 302       1.719   5.992   5.367  1.00 25.46           O  
HETATM 1091  O   HOH A 303      21.006  20.696  14.126  1.00 40.75           O  
HETATM 1092  O   HOH A 304      26.965  19.080   0.789  1.00 24.68           O  
HETATM 1093  O   HOH A 305      17.400  10.099  20.626  1.00 25.98           O  
HETATM 1094  O   HOH A 306       8.512  -7.611  10.533  1.00 14.53           O  
HETATM 1095  O   HOH A 307       8.092  11.619  -7.087  1.00 13.38           O  
HETATM 1096  O   HOH A 308      13.664  -7.344 -14.500  1.00 18.43           O  
HETATM 1097  O   HOH A 309      23.280  14.566 -12.014  1.00 11.01           O  
HETATM 1098  O   HOH A 310      19.013   0.260  22.511  1.00 27.12           O  
HETATM 1099  O   HOH A 311       2.965   3.906   0.198  1.00 23.33           O  
HETATM 1100  O   HOH A 312      17.269  -6.074  12.314  1.00 26.95           O  
HETATM 1101  O   HOH A 313       8.748   0.835  -3.947  1.00 26.97           O  
HETATM 1102  O   HOH A 314       1.876   7.049  -0.901  1.00 21.23           O  
HETATM 1103  O   HOH A 315       8.894  -6.365  -5.490  1.00 16.64           O  
HETATM 1104  O   HOH A 316      19.774  20.439 -10.130  1.00  7.93           O  
HETATM 1105  O   HOH A 317      22.116  10.840  18.442  1.00 11.03           O  
HETATM 1106  O   HOH A 318      19.774  -1.623   3.081  1.00 15.18           O  
HETATM 1107  O   HOH A 319      11.762  20.555  -5.746  1.00 23.11           O  
HETATM 1108  O   HOH A 320      15.194  -3.653  -6.579  1.00 12.81           O  
HETATM 1109  O   HOH A 321      21.304   6.440  -6.541  1.00  7.21           O  
HETATM 1110  O   HOH A 322      10.639   4.108 -10.511  1.00 11.22           O  
HETATM 1111  O   HOH A 323      10.798  -2.476 -11.945  1.00 18.32           O  
HETATM 1112  O   HOH A 324      19.069  -3.415 -14.880  1.00 25.54           O  
HETATM 1113  O   HOH A 325      17.348   5.889  -4.598  1.00 16.81           O  
HETATM 1114  O   HOH A 326      19.827  19.573   5.155  1.00 12.91           O  
HETATM 1115  O   HOH A 327      13.787   7.843  -9.046  1.00 11.36           O  
HETATM 1116  O   HOH A 328      24.210  19.676   0.081  1.00 11.07           O  
HETATM 1117  O   HOH A 329      11.513  12.153  19.968  1.00 26.84           O  
HETATM 1118  O   HOH A 330      11.439  18.877   5.135  1.00 20.36           O  
HETATM 1119  O   HOH A 331       5.892   3.069  11.215  1.00 13.00           O  
HETATM 1120  O   HOH A 332      19.668   7.820  16.602  1.00 17.44           O  
HETATM 1121  O   HOH A 333      29.829  10.736  -5.350  1.00  8.69           O  
HETATM 1122  O   HOH A 334       7.008   7.790  18.274  1.00 16.03           O  
HETATM 1123  O   HOH A 335       3.990  -0.764  -4.234  1.00 31.22           O  
HETATM 1124  O   HOH A 336       6.865   8.189  -8.968  1.00 14.96           O  
HETATM 1125  O   HOH A 337       6.333  -6.622  -1.630  1.00 19.27           O  
HETATM 1126  O   HOH A 338      11.122  -1.281  16.380  1.00 21.92           O  
HETATM 1127  O   HOH A 339      13.652   0.654 -11.550  1.00 11.87           O  
HETATM 1128  O   HOH A 340      13.177  -1.228  -9.588  1.00 11.57           O  
HETATM 1129  O   HOH A 341      24.883   1.285  -0.763  1.00 15.38           O  
HETATM 1130  O   HOH A 342      17.343  22.563   0.648  1.00 18.15           O  
HETATM 1131  O   HOH A 343      18.675  16.965  16.069  1.00 15.03           O  
HETATM 1132  O   HOH A 344      14.901   1.091  -5.326  1.00  8.44           O  
HETATM 1133  O   HOH A 345      24.101  -1.018  -3.711  1.00 17.60           O  
HETATM 1134  O   HOH A 346      25.327  18.746 -11.473  1.00 14.38           O  
HETATM 1135  O   HOH A 347      19.854   6.559  -4.246  1.00 10.06           O  
HETATM 1136  O   HOH A 348      11.564  -4.034 -15.425  1.00 17.08           O  
HETATM 1137  O   HOH A 349      22.137  11.605  14.324  1.00 16.41           O  
HETATM 1138  O   HOH A 350      12.048  15.343  16.304  1.00 27.17           O  
HETATM 1139  O   HOH A 351      23.187  16.372  10.353  1.00 20.79           O  
HETATM 1140  O   HOH A 352      16.736  -3.958   3.155  1.00 16.00           O  
HETATM 1141  O   HOH A 353      29.763  20.859  -7.128  1.00 20.63           O  
HETATM 1142  O   HOH A 354      29.420   5.153 -11.541  1.00 23.51           O  
HETATM 1143  O   HOH A 355      12.630  21.902   1.269  1.00 11.55           O  
HETATM 1144  O   HOH A 356      30.378  16.658 -10.997  1.00 25.76           O  
HETATM 1145  O   HOH A 357      28.403   5.310 -14.270  1.00 38.19           O  
HETATM 1146  O   HOH A 358       5.014  -6.900   5.749  1.00 20.28           O  
HETATM 1147  O   HOH A 359       9.044  21.614   1.766  1.00 29.83           O  
HETATM 1148  O   HOH A 360       5.558  14.169   3.769  1.00 20.85           O  
HETATM 1149  O   HOH A 361      19.084   3.004  -5.435  1.00 14.04           O  
HETATM 1150  O   HOH A 362       8.658  16.756  -1.950  1.00 21.53           O  
HETATM 1151  O   HOH A 363      18.140  25.078  -3.263  1.00 11.44           O  
HETATM 1152  O   HOH A 364      17.350   6.453  20.386  1.00 18.63           O  
HETATM 1153  O   HOH A 365      26.483  17.008 -13.300  1.00 16.17           O  
HETATM 1154  O   HOH A 366      17.903  21.163   3.944  1.00 18.01           O  
HETATM 1155  O   HOH A 367       0.430  -4.570   8.087  1.00 30.40           O  
HETATM 1156  O   HOH A 368       6.607  -4.725  12.444  1.00 14.95           O  
HETATM 1157  O   HOH A 369       7.338  -3.823  -3.533  1.00 22.01           O  
HETATM 1158  O   HOH A 370      17.739  -3.947  -2.659  1.00 18.33           O  
HETATM 1159  O   HOH A 371       4.228  13.581  -2.538  1.00 22.48           O  
HETATM 1160  O   HOH A 372       6.919  14.810  -5.757  1.00 27.89           O  
HETATM 1161  O   HOH A 373      15.760   6.866  -6.385  1.00 10.50           O  
HETATM 1162  O   HOH A 374      20.833  -0.197 -15.063  1.00 17.82           O  
HETATM 1163  O   HOH A 375      13.676   7.235 -11.745  1.00 13.17           O  
HETATM 1164  O   HOH A 376      30.315  15.965  -3.478  1.00 23.50           O  
HETATM 1165  O   HOH A 377      16.518   2.429  -7.147  1.00 13.19           O  
HETATM 1166  O   HOH A 378       6.361   0.325  10.963  1.00 10.28           O  
HETATM 1167  O   HOH A 379       5.510   4.826  -1.068  1.00 18.94           O  
HETATM 1168  O   HOH A 380      28.844  12.094  -0.698  1.00 26.72           O  
HETATM 1169  O   HOH A 381       7.605   1.143  21.837  1.00 27.02           O  
HETATM 1170  O   HOH A 382      14.066  -7.124  18.393  1.00 12.63           O  
HETATM 1171  O   HOH A 383      22.276  -2.159   9.948  1.00 30.17           O  
HETATM 1172  O   HOH A 384       2.673  -4.177  18.696  1.00 28.54           O  
HETATM 1173  O   HOH A 385      25.735  14.814   4.429  1.00 20.95           O  
HETATM 1174  O   HOH A 386       7.800  -1.670  10.031  1.00 11.01           O  
HETATM 1175  O   HOH A 387      10.787  16.915  -3.761  1.00  9.94           O  
HETATM 1176  O   HOH A 388      15.492  22.498  -5.967  1.00 22.15           O  
HETATM 1177  O   HOH A 389       4.712  -7.732   8.401  1.00 18.36           O  
HETATM 1178  O   HOH A 390      15.539  19.933  -7.577  1.00 12.61           O  
HETATM 1179  O   HOH A 391      20.289  12.384  21.097  1.00 12.53           O  
HETATM 1180  O   HOH A 392       4.621   0.595  21.318  1.00 26.32           O  
HETATM 1181  O   HOH A 393      28.301   8.612 -13.020  1.00 27.93           O  
HETATM 1182  O   HOH A 394      16.738  -4.061  18.038  1.00 16.90           O  
HETATM 1183  O   HOH A 395      22.566  -6.322 -13.459  1.00 24.12           O  
HETATM 1184  O   HOH A 396      17.115  -1.413  16.009  1.00 12.03           O  
HETATM 1185  O   HOH A 397       3.239 -10.807  14.673  1.00 24.75           O  
HETATM 1186  O   HOH A 398      23.252   0.763   4.869  1.00 18.79           O  
HETATM 1187  O   HOH A 399      14.023  -1.538  17.226  1.00 17.90           O  
HETATM 1188  O   HOH A 400      11.389   8.206 -12.517  1.00 34.80           O  
HETATM 1189  O   HOH A 401       8.295  -9.973   0.846  1.00 25.24           O  
HETATM 1190  O   HOH A 402      27.557  20.444 -10.381  1.00 23.91           O  
HETATM 1191  O   HOH A 403      26.147  -0.791 -19.552  1.00 30.48           O  
HETATM 1192  O   HOH A 404       0.004   1.975   7.911  1.00 24.03           O  
HETATM 1193  O   HOH A 405      26.448  -1.292  -4.876  1.00 28.74           O  
HETATM 1194  O   HOH A 406       9.587   1.525 -14.037  1.00 20.56           O  
HETATM 1195  O   HOH A 407       4.304 -13.899   1.964  1.00 34.15           O  
HETATM 1196  O   HOH A 408      11.113 -12.934   7.266  1.00 24.05           O  
HETATM 1197  O   HOH A 409      18.294  -0.955 -15.672  1.00 19.82           O  
HETATM 1198  O   HOH A 410       5.098   1.258  14.640  1.00 15.78           O  
HETATM 1199  O   HOH A 411       8.425   3.250  -4.729  1.00 22.43           O  
HETATM 1200  O   HOH A 412      23.694   1.197   7.434  1.00 28.62           O  
HETATM 1201  O   HOH A 413      17.134   6.647  27.952  1.00 26.28           O  
HETATM 1202  O   HOH A 414       8.785 -14.339   6.121  1.00 21.93           O  
HETATM 1203  O   HOH A 415      24.339  19.576   2.819  1.00 23.29           O  
HETATM 1204  O   HOH A 416      19.438  10.169  22.018  1.00 27.72           O  
HETATM 1205  O   HOH A 417      18.031   4.042  27.366  1.00 23.96           O  
HETATM 1206  O   HOH A 418      14.716  -1.055  -7.175  1.00 12.57           O  
HETATM 1207  O   HOH A 419      21.951  20.954  -5.235  1.00 15.89           O  
HETATM 1208  O   HOH A 420      18.619  22.798   2.635  1.00 28.97           O  
HETATM 1209  O   HOH A 421      10.527  -9.345  10.456  1.00 22.54           O  
HETATM 1210  O   HOH A 422      18.622  19.119   9.780  1.00 20.07           O  
HETATM 1211  O   HOH A 423      10.622  -0.409 -10.040  1.00 12.05           O  
HETATM 1212  O   HOH A 424       6.283  -5.787  -4.405  1.00 30.89           O  
HETATM 1213  O   HOH A 425      11.242  21.085   3.540  1.00 18.11           O  
HETATM 1214  O   HOH A 426      30.178  19.298 -11.443  1.00 25.78           O  
HETATM 1215  O   HOH A 427       9.901   6.241 -12.209  1.00 27.47           O  
HETATM 1216  O   HOH A 428      11.145   1.710 -11.813  1.00 12.89           O  
HETATM 1217  O   HOH A 429      21.547  -4.526 -15.381  1.00 25.51           O  
HETATM 1218  O   HOH A 430      22.019   9.528  16.098  1.00 13.53           O  
HETATM 1219  O   HOH A 431      26.732  -0.554  -1.520  1.00 23.23           O  
HETATM 1220  O   HOH A 432      15.159  -1.327 -22.374  1.00 20.31           O  
HETATM 1221  O   HOH A 433      22.203  20.852   3.991  1.00 19.86           O  
HETATM 1222  O   HOH A 434       9.571  18.363  -6.104  1.00 23.33           O  
HETATM 1223  O   HOH A 435      23.833  21.756  -7.417  1.00 14.50           O  
HETATM 1224  O   HOH A 436       2.595   8.531   5.798  1.00 20.49           O  
HETATM 1225  O   HOH A 437       0.444   6.325   9.153  1.00 27.73           O  
HETATM 1226  O   HOH A 438      18.362  19.951  -7.937  1.00  8.68           O  
HETATM 1227  O   HOH A 439      30.807  11.883  -3.164  1.00 19.48           O  
HETATM 1228  O   HOH A 440       7.173   7.043 -11.293  1.00 29.72           O  
HETATM 1229  O   HOH A 441      19.862   7.079  19.173  1.00 14.50           O  
HETATM 1230  O   HOH A 442       5.278  10.255 -10.215  1.00 24.76           O  
HETATM 1231  O   HOH A 443       8.247  15.677  -8.713  1.00 25.16           O  
CONECT 1058 1063 1059
CONECT 1059 1058 1060
CONECT 1060 1059 1061 1084
CONECT 1061 1060 1062
CONECT 1062 1061 1064 1063
CONECT 1063 1058 1062
CONECT 1064 1062 1065 1069
CONECT 1065 1064 1066
CONECT 1066 1065 1067 1079
CONECT 1067 1066 1080 1068
CONECT 1068 1067 1069
CONECT 1069 1064 1068
CONECT 1070 1079 1071
CONECT 1071 1070 1086 1080
CONECT 1072 1073 1081 1080
CONECT 1073 1072
CONECT 1074 1075 1082 1079
CONECT 1075 1074 1078 1083
CONECT 1076 1077 1083
CONECT 1077 1076 1078
CONECT 1078 1075 1077
CONECT 1079 1066 1070 1074
CONECT 1080 1067 1071 1072
CONECT 1081 1072
CONECT 1082 1074
CONECT 1083 1075 1076
CONECT 1084 1060 1088 1087
CONECT 1085 1087
CONECT 1086 1071
CONECT 1087 1085 1084
CONECT 1088 1084
END
