# Supplementary material for: Solvent-Site Prediction for Fragment Docking and Its Implication on Fragment-Based Drug Discovery
Source: J Chem Inf Model. 2025 Nov 24;65(23):12959–77. doi: 10.1021/acs.jcim.5c02352 (PMC12690578; doi:10.1021/acs.jcim.5c02352)
Supplement: Supplementary file 4 [file ci5c02352_si_004.zip › flexx-waterdock.py]

import os
import sys
import argparse

# Function to create a simple water molecule in SDF format
def watermolecule():
    # Open a file called water.sdf in write mode
    waterfile = open("water.sdf", "w")
     # Write the SDF content for a single water molecule (O + 2 H atoms, bonds and coordinated defined)
    waterfile.write("water" + "\n" + "  MOE2020           3D" + "\n" + " " + "\n" + "  3  2  0  0  0  0  0  0  0  0999 V2000" + "\n"
                    + "   -0.0119   -0.0114   -0.0114 O   0  0  0  0  0  0  0  0  0  0  0  0 " + "\n"
                    + "    0.9567    0.0099    0.0099 H   0  0  0  0  0  0  0  0  0  0  0  0" + "\n"
                    + "   -0.2753    0.6480    0.6480 H   0  0  0  0  0  0  0  0  0  0  0  0" + "\n"
                    + "  1  2  1  0  0  0  0" + "\n"
                    + "  1  3  1  0  0  0  0" + "\n"
                    + "M  END" + "\n"
                    + "$$$$")
    waterfile.close()

# Function to dock the generated water molecule into the protein using Flexx
def docking(protein_dry, ligand):
    # Build docking command for Flexx
    comd = 'flexx -i water.sdf -p ' + protein_dry + ' -r '+ ligand+ ' -o ' + protein_dry.strip('.pdb') + '-waterdocked.sdf --max-nof-conf 100' # up to 100 positions are tested
    # Run the command in the system shell
    os.system(comd)

# Main workflow: create water, run docking
def main(protein_dry, ligand):
    watermolecule()
    docking(protein_dry, ligand)

# Argument parser for command line inputs
parser = argparse.ArgumentParser(
        description='this creates a sdf water molecule and docks it in the bindingsite of the given protein, characterized by the given ligand.',
        epilog='Example: -p rec-dry.pdb -l ligand.sdf'
)
parser.add_argument('-p', '--protein', dest='protein', required=True, help='the protein/receptor')
parser.add_argument('-l', '--ligand', dest='ligand', required=True, help='the ligand')

args = parser.parse_args()

main(args.protein, args.ligand)
