# Supplementary material for: Solvent-Site Prediction for Fragment Docking and Its Implication on Fragment-Based Drug Discovery
Source: J Chem Inf Model. 2025 Nov 24;65(23):12959–77. doi: 10.1021/acs.jcim.5c02352 (PMC12690578; doi:10.1021/acs.jcim.5c02352)
Supplement: Supplementary file 4 [file ci5c02352_si_004.zip › topwater.py]

import os
import sys
from grepfunc import grep
import numpy as np
import scipy.cluster
from scipy.spatial import distance
import argparse


# Extracts coordinates of water oxygen atoms from SDF with docked water molecules, up to 100 different positions are docked and scored
def findingwatercoods(sdffile):
    f3 = open(sdffile, "r")
    f4 = open("newpdb1.sdf", "w")
    linenumbers = grep(f3, " O ", n=True)# find all lines with " O " (oxygen) atoms


    # Write matching lines to a temp file
    for i in range(0,len(linenumbers)):
        newline = linenumbers[i][1]
        f4.write(newline.lstrip()+ "\n")
    f4.close()
    f3.close()

    # Load coordinates (x,y,z) of the oxygen in the docked water into numpy array
    A = np.genfromtxt("newpdb1.sdf", usecols=(0,1,2), dtype=float)
    watercoods = A
    os.remove("newpdb1.sdf") #remove the temporary file

    return watercoods

# Extract ligand coordinates from ligand sdf
def findingligcoods(ligandsdf):
    f3 = open(ligandsdf, "r")
    f4 = open("ligandcoods.sdf", "w")
    atoms = grep(f3, "   " , n=True) # all lines with atom-like entries
    numbercoods = 0
    for i in range(0, len(atoms)):
        newline = atoms[i][1]
        x = newline.split()
        # identifies the coordinates of the atoms
        if "." in x[0]:
            try:
                float(x[0])
                f4.write(newline.lstrip() + "\n")
                numbercoods +=1
            except:
                pass
    f4.close()
    f3.close()

    # again saving the coordinates in a numpy array
    A = np.genfromtxt("ligandcoods.sdf", usecols=(0, 1, 2), dtype=float)
    ligandcoods = A
    os.remove("ligandcoods.sdf")

    return ligandcoods

# Remove waters that are too close to ligand atoms
def removetooclosetoligand(ligandcoordinates, watercoordinates, distancelig):
    pleasedelete = np.zeros((len(watercoordinates)), dtype=float)
    for water in range(0, len(watercoordinates)):
        for atoms in ligandcoordinates:
            if distance.euclidean(atoms, watercoordinates[water]) <= float(distancelig):
                pleasedelete[water] = 1
                break

    return pleasedelete

# Cluster waters and keep best scoring per cluster
def clustering(coodsarray, scorearray, clusterdistance):
    # hierachical clustering of the water coordinates
    fit = scipy.cluster.hierarchy.fclusterdata(coodsarray, float(clusterdistance), criterion='distance', metric='euclidean')
    fit = fit.astype(int)
    numclust = np.max(fit)

    clusterwatercoods = np.zeros((numclust, 3), dtype=float)
    clusterwatercoods = np.float32(clusterwatercoods)
    clusterwaterscores = np.zeros((numclust, 1), dtype=float)

    # For each cluster, pick the water with the best (lowest) score
    for i in range(1, numclust+1):
        clusttemp = np.compress(fit == i, scorearray, axis=0)
        selectedscore = np.amin(clusttemp, axis=0)
        clusterwaterscores[i-1, 0] = selectedscore
        clusttempcoods = np.compress(fit == i, coodsarray, axis=0)
        selectedcoods = np.compress(clusttemp == selectedscore, clusttempcoods, axis=0)
        clusterwatercoods[i-1, :] = selectedcoods[0, :]

    # Return array of coordinates + scores
    finalwatercoodsplusscores = np.append(clusterwatercoods, clusterwaterscores, axis=1)

    return finalwatercoodsplusscores


# Cascade method: pick best, delete neighbors, repeat
def oneafterone(coodsarray, scorearray, hbondlength):
    restscores = np.copy(scorearray)
    restcoods = np.copy(coodsarray)

    position = 1
    while position < len(restscores):
        sortarray = np.argsort(restscores) # sort scores ascending

        positionscore = sortarray[position-1]

        # Compute distances from chosen water to all others
        dist = np.zeros((len(restcoods)), dtype=float)
        for waters in range(0, len(restcoods)):
            dist[waters] = distance.euclidean(restcoods[positionscore], restcoods[waters])

        # Keep chosen one + all others farther than hbondlength
        tmp0coods = np.compress( dist == 0, restcoods, axis=0)
        tmprestcoods = np.compress(dist > float(hbondlength), restcoods, axis=0) #radial distribution function roo 2,755 A bis 2,8 A
        tmp0scores = np.compress(dist == 0, restscores, axis=0)
        tmprestscores = np.compress(dist > float(hbondlength), restscores, axis=0)
        restcoods = np.append(tmp0coods, tmprestcoods, axis=0)
        restscores = np.append(tmp0scores, tmprestscores, axis=0)
        position +=1

    # Combine the kept water coordinates and scores into final array
    restscores = np.reshape(restscores, (len(restcoods),1))
    finalwatercoodsplusscores_oneafterone = np.append(restcoods, restscores, axis = 1)

    return finalwatercoodsplusscores_oneafterone

# Write selected waters into a PDB file
def writewaterfile(filename, watercoodsscores, withscores):
    numwater = len(watercoodsscores)
    f2 = open(filename, 'w')

    for j in range(0, numwater):
        header = 'HETATM'
        serial = j+1
        name = 'O'  
        resname = 'HOH'  
        chainID = 'S'  
        resSeq = j+1
        icode = ' '
        occupancy = 1.0
        if withscores:
            tempfactor = watercoodsscores[j, 3]
        x = watercoodsscores[j, 0]
        y = watercoodsscores[j, 1]
        z = watercoodsscores[j, 2]
        # Write PDB line with or without score as B-factor
        if withscores:
            f2.write("%6s%5d %4s%1s%3s %1s%4d%1s   %8.3f%8.3f%8.3f%6.2f%6.2f\n"
                    % (header, serial, name, icode, resname, chainID, resSeq, icode, x, y, z, occupancy, tempfactor))
        else:
            f2.write("%6s%5d %4s%1s%3s %1s%4d%1s   %8.3f%8.3f%8.3f%6.2f\n"
                     % (header, serial, name, icode, resname, chainID, resSeq, icode, x, y, z, occupancy))

    f2.close()

# Merge protein and water files into a complex
def writecomplexpdbfile(proteinfile, topwaterfile):
    complexpdbfile = open("complex_" + topwaterfile.strip(".pdb") + "_topwater.pdb", "w")
    watertoaddfile = open(topwaterfile, "r")
    receptorfile = open(proteinfile, "r")

    # Copy receptor until END
    for lines in receptorfile.readlines():
        if not "END" in lines:
            complexpdbfile.write(lines)
    # Add water atoms
    for lines in watertoaddfile.readlines():
        complexpdbfile.write(lines)

    complexpdbfile.write("END")

    complexpdbfile.close()
    watertoaddfile.close()
    receptorfile.close()

# Validate input parameters and apply defaults
def inputcontrol(structure, method, distancemethod, distancelig):

    distancearray = []
    clusteringdistances = [0.8, 0.9, 1.0, 1.1, 1.2, 1.3, 1.4, 1.5, 1.6]
    cascadedistances = [2.0, 2.1, 2.2, 2.3, 2.4, 2.5, 2.6, 2.7, 2.8, 2.9, 3.0]
    ligdistances = [2.6, 2.7, 2.8, 2.9, 3.0]

    if structure == 'apo':
        if method == 'clustering':
            if distancemethod == 1000:
                distancearray.append(1.0)
            elif distancemethod in clusteringdistances:
                distancearray.append(distancemethod)
            else:
                distancearray.append(1.0)
                print('\n WARNING: distancemethod is not in a suitable range, the provided default value is used')
        else:
            if distancemethod == 1000:
                distancearray.append(2.8)
            elif distancemethod in cascadedistances:
                distancearray.append(distancemethod)
            else:
                distancearray.append(2.8)
                print('\n WARNING: distancemethod is not in a suitable range, the provided default value is used')
        if distancelig != 0:
                print('\n WARNING: structuretype apo does not require a distance to ligand, the default value is 0')
                distancearray.append(0.0)
        else:
            distancearray.append(0.0)
    else:
        if method == 'clustering':
            if distancemethod == 1000:
                distancearray.append(1.0)
            elif distancemethod in clusteringdistances:
                distancearray.append(distancemethod)
            else:
                distancearray.append(1.0)
                print('\n WARNING: distancemethod is not in a suitable range, the provided default value is used')
        else:
            if distancemethod == 1000:
                distancearray.append(2.8)
            elif distancemethod in cascadedistances:
                distancearray.append(distancemethod)
            else:
                distancearray.append(2.8)
                print('\n WARNING: distancemethod is not in a suitable range, the provided default value is used')

        if distancelig in ligdistances:
            distancearray.append(distancelig)
        else:
            distancearray.append(3.0)
    print(distancearray)

    return distancearray


# Main workflow for TopWater
def main(dockedwaterfile, protein, ligand, structure, method, distancemethod, distanceligand):
    
    if not dockedwaterfile:
        dockedwaterfile = protein.strip('.pdb') + '-waterdocked.sdf'

    # Read scores from docking output
    f1 = open(dockedwaterfile, 'r')
    scores = grep(f1, "docking-score", A=1)
    scorearray = np.zeros((len(scores)), dtype=float)
    for i in range(0, len(scores)):
        scorearray[i] = scores[i][1]
    f1.close()

    # Get water coordinates
    watercoods = findingwatercoods(dockedwaterfile)

    # Validate input distances
    array = inputcontrol(structure, method, distancemethod, distanceligand)
    distancemethod_checked = array [0]
    distanceligand_checked = array [1]

    # If holo, filter waters too close to ligand
    if structure == "holo":
        ligcoods = findingligcoods(ligand)
        A = removetooclosetoligand(ligcoods, watercoods, distanceligand_checked)
        scorearray = np.compress(A == 0, scorearray, axis=0)
        watercoods = np.compress(A == 0, watercoods, axis=0)


    if method == "clustering":
        topwatername = "water-" + protein.strip(".pdb") + "-" + structure + str(distanceligand_checked) + "-" + str(distancemethod_checked) + '-clustering.pdb'
        writewaterfile(topwatername, clustering(watercoods, scorearray, distancemethod_checked), withscores=True)
        writecomplexpdbfile(protein, topwatername)

    elif method == "cascade":
        topwatername_cascade = "water-" + protein.strip(".pdb") + "-" + structure + str(distanceligand_checked) + "-" + str(distancemethod_checked) +'-cascade.pdb'
        writewaterfile(topwatername_cascade, oneafterone(watercoods, scorearray, distancemethod_checked), withscores=True)
        writecomplexpdbfile(protein, topwatername_cascade)


parser = argparse.ArgumentParser(
        prog='topwater',
        description='this program predicts watermolecules in the bindingsite \n'\
                    'apo and holo structures can be used, labelled in the input ( -s apo or -s holo) \n '\
                    'it can be chosen between two methods: cascade and clustering\n '\
                    '   - cascade chooses the best scored watermolecules, deletes all neighbouring watermolecules within the given methoddistance\n' \
                    '     and chooses the next best watermolecule from the remaining ones \n'\
                    '   - clustering chooses the best scored watermolecule in each cluster',
        epilog='Example:\n'\
                'topwater_defaultchange.py -p rec-dry.pdb -l ref.sdf -s holo -m cascade -dm 2.4 -dl 2.9 \n',
        formatter_class=argparse.RawTextHelpFormatter
        )

parser.add_argument('-p', '--protein', dest='protein', required=True, help='gives the proteinfile as pdb file. OBLIGATORY')
parser.add_argument('-i', '--input', dest='dockedwaterfile', help='sdf file with docked water molecules')
parser.add_argument('-l', '--ligand', dest='ligand', required=True, help='gives the ligandfile as sdf file. OBLIGATORY')
parser.add_argument('-s', '--structuretype', dest='structuretype', choices=['apo', 'holo'], required=True, help='apo: ligand is overlooked while placing watermolecules; holo: watermolecules are placed around ligand. OBLIGATORY')
parser.add_argument('-m', '--method', dest='method',choices=['cascade','clustering'], required=True, help='see description. OBLIGATORY')
parser.add_argument('-dm', '--distancemethod', dest='distancemethod', type = float,  default= 1000, help='distance implemented in method for choosing suitable watermolecules. default cascade: 2.8, default clustering: 1.0.')
parser.add_argument('-dl', '--distanceligand', default=0, type=float, help='distance between watermolecules and ligand. default: 3.0')
parser.add_argument('-v', '--version', action='version', version='topwater v. 1.0')

args = parser.parse_args()


main(args.dockedwaterfile, args.protein, args.ligand, args.structuretype, args.method, args.distancemethod, args.distanceligand)  #finds the best watermolecules
